# Supplementary material for: Human embryonic stem cell-derived test systems for developmental neurotoxicity: a transcriptomics approach
Source: Arch Toxicol. 2012 Nov 21;87(1):123–43. doi: 10.1007/s00204-012-0967-3 (PMC3535399; doi:10.1007/s00204-012-0967-3)
Supplement: Supplementary file 2 — Supplementary material 2 (XLS 2231 kb) [file 204_2012_967_MOESM2_ESM.xls]

## Sheet: Table of Content - Sheet 1
Table of Content
This excel file consists of altogether 12 sheets:
	Sheet 1		Table of Content
	Sheet 2-11		Suppl. Table S1 - differentially regulated probe sets (PS) of five test systems with several conditions (see below)
	Sheet 12		Suppl. Table S2 - overrepresented TFBS of five test conditions
•	Supplementary Table S1
		Data of 4-5 independent experiments on Affymetrix DNA microarrays of 5 test systems (UKK, UKN1, UKN4, JRC, UNIGE) with several conditions
		displayed are:
			- gene names of significantly regulated PS in comparison with corresponding control (e.g. MeHg treatment compared with MeHg solvent control [0.0015% EtOH])
			- the corresponding fold changes of the PS (<1 = down-regulated; >1 = up-regulated)
			- the unadjusted p-values and the adjusted p-values (Benjamini-Yekutieli false discovery rate (FDR) adjusted LIMMA t-test)
		Sheet Number			Test System		Substance				compared with:
		Sheet 2			UKK		1 µM MeHg				MeHg solvent control
		Sheet 3			UKN1		1.5 µM MeHg				MeHg solvent control
		Sheet 4			UKN4		0.05 µM MeHg				MeHg solvent control
		Sheet 5			JRC		1.21 mM VPA				untreated control
		Sheet 6			JRC		1.05 mM VPA				untreated control
		Sheet 7			UKK		2 mM VPA				untreated control
		Sheet 8			UKK		0.5 mM VPA				untreated control
		Sheet 9			UKN1		0.6 mM VPA				untreated control
		Sheet 10			UKN1		DMSO				untreated control
		Sheet 11			UKN1		MeHg solvent control				untreated control
			Overview of test systems and used compounds with significantly regulated PS
		Probe sets		JRC				UKK				UKN1		UKN4		UNIGE
		MeHg		no significant PS				1000 nM				1500 nM		50 nM		no significant PS
			↑					407		Sheet 2		375	Sheet 3	0	Sheet 4
			↓					420				44		2	Sheet 2
		VPA		1.21 mM		1.05 mM		2 mM		0.5 mM		0.6 mM		nd		nd
			↑	3976	Sheet 5	2979	Sheet 6	2127	Sheet 7	4	Sheet 8	2164	Sheet 9
			↓	3817		2754		1765		0		1533
		Mannitol		no significant PS				no significant PS				nd		nd		no significant PS
			↑
			↓
		DMSO		nd				nd				28 µM		nd		nd
												756	Sheet 10
		Solvent MeHg		no significant PS				no significant PS				0.0015% EtOH		no significant PS		no significant PS
												9	Sheet 11
		nd =	not done
		=	number of significantly up-regulated PS						=	number of significant PS without respecting regulation direction
		=	number of significantly down-regulated PS						=	excel sheet number for respective PS list
•	Supplementary Table S2
		Table S2 shows computational determination of the transcription factor binding sites (TFBS) that were enriched in populations of differentially expressed probe sets (identified by microarray analysis)
		dispalyed are:
		-	TF name: TRANSFAC identifier of the transcription factor whose binding site(s) were enriched (PRIMA p<0.05). Only TFs that were enriched in one or more treatments are listed
		-	Count: number of treatments in which the TFBS was enriched, the table is sorted by this column (and then by alphabetical order of TF name)
		-	TF enrichment factor: number for each of the five treatments giving the frequency of occurrence of the TFBS in gene promoters of the target set (VPA or MeHg treatment) divided by the frequency in the background set of all genes (see methods). Blank cells indicate a lack of enrichment (TF enrichment factor <1) or lack of statistical significance (PRIMA p>0.05) for that combination of treatment and…
		-	Notes: ‘VPA3’ indicates TFs that were enriched in all three VPA treatments; ‘MeHg2’ indicates TFs that were enriched in both MeHg treatments
		List of overrepresented transcription factor binding sites of differentially expressed genes in five test conditions:
		UKK	1 µM MeHg
			0.5 mM VPA
		UKN1	1.5 µM MeHg
			0.6 mM VPA
		JRC	1.21 mM VPA

## Sheet: Suppl. Table 1 - Sheet 2
Supplementary Table T1	UKK		1 µM MeHg
Probe sets / Gene names	Fold change	p Value	adjusted p Value
APOB	0.15	4.87e-13	3.06e-07
SYTL5	0.24	4.13e-10	0.00013
BNIP3	0.28	2.3e-09	0.000273
FGA	0.16	2.41e-09	0.000273
SEPP1	0.26	2.63e-09	0.000273
FAM162A	0.39	2.85e-09	0.000273
FABP1	0.12	3.25e-09	0.000273
SLC9A3R1	0.31	3.48e-09	0.000273
FAM162A	0.28	5.93e-09	0.000379
APOC1	0.35	6.03e-09	0.000379
AQP3	0.37	7.91e-09	0.000427
APOA2	0.12	8.34e-09	0.000427
1563494_at	2.72	9.81e-09	0.000427
RBP4	0.25	1.02e-08	0.000427
GCA	0.36	1.02e-08	0.000427
FAM162A	0.38	1.1e-08	0.00043
BNIP3	0.31	1.24e-08	0.000446
GUCA1A	0.42	1.28e-08	0.000446
GPR98	2.39	1.39e-08	0.000461
FAM162A	0.42	1.85e-08	0.000581
SEPW1	0.47	2.61e-08	0.000726
ZNF204P	0.4	2.62e-08	0.000726
ANKRD37	0.39	2.66e-08	0.000726
SLC7A2	0.5	3.34e-08	0.000871
CYB5A	0.42	3.57e-08	0.000871
KRT8	0.41	3.6e-08	0.000871
232286_at	2.16	3.86e-08	0.000897
BNC1	0.37	4.32e-08	0.000968
CYB5A	0.44	4.98e-08	0.000979
GCH1	0.49	5.13e-08	0.000979
ACSS3	0.49	5.17e-08	0.000979
LGALS3	0.3	5.19e-08	0.000979
LOC100128893	0.38	5.28e-08	0.000979
EBF1	2.51	5.3e-08	0.000979
LEPR	0.4	6.46e-08	0.00111
235759_at	0.49	6.64e-08	0.00111
NQO1	2.31	6.66e-08	0.00111
215062_at	1.95	6.7e-08	0.00111
CYB5A	0.44	6.97e-08	0.00111
SORL1	0.49	7.12e-08	0.00111
B3GNT2	0.46	7.24e-08	0.00111
1556682_s_at	3.05	7.72e-08	0.00114
AK4	0.37	7.78e-08	0.00114
XBP1	2.44	8.74e-08	0.00121
LOC100131541	1.85	8.85e-08	0.00121
233944_at	2.44	8.85e-08	0.00121
237007_at	2.39	9.28e-08	0.00124
RERG	0.42	9.69e-08	0.00125
DKFZP434L187	1.93	9.76e-08	0.00125
PYGL	0.46	9.94e-08	0.00125
AFP	0.06	1.04e-07	0.00128
PIR	2.22	1.06e-07	0.00128
244387_at	1.85	1.12e-07	0.00133
PDK1	0.24	1.17e-07	0.00136
APOE	0.43	1.2e-07	0.00137
243183_at	1.93	1.23e-07	0.00138
P4HA1	0.42	1.35e-07	0.00149
USP53	0.51	1.42e-07	0.00154
PGK1	0.53	1.51e-07	0.0016
RERG	0.29	1.53e-07	0.0016
RGS4	0.36	1.59e-07	0.00164
MUM1L1	0.47	1.63e-07	0.00165
1566446_at	2.05	1.66e-07	0.00166
PERP	0.45	1.74e-07	0.0017
APOA2	0.06	1.84e-07	0.00177
232935_at	2.66	1.89e-07	0.0018
COL13A1	0.49	2.03e-07	0.0019
EPCAM	0.35	2.29e-07	0.00212
240539_at	1.98	2.5e-07	0.00223
RGS5	0.53	2.54e-07	0.00223
PLS1	0.48	2.55e-07	0.00223
240312_at	1.85	2.56e-07	0.00223
FKBP11	0.5	2.59e-07	0.00223
HOPX	0.49	2.7e-07	0.00229
WISP1	0.44	2.76e-07	0.00229
MCOLN3	0.49	2.77e-07	0.00229
TRIM6	0.41	2.82e-07	0.0023
MED17	1.77	2.91e-07	0.00235
LOC401074	0.54	3.1e-07	0.00245
1556650_at	2.55	3.13e-07	0.00245
242188_at	1.98	3.17e-07	0.00245
TMEM88	0.37	3.2e-07	0.00245
GATM	0.58	3.26e-07	0.00246
214415_at	1.92	3.29e-07	0.00246
242901_at	2.35	3.46e-07	0.00255
244346_at	1.88	3.49e-07	0.00255
USP53	0.39	3.58e-07	0.00257
BAIAP2L1	0.37	3.6e-07	0.00257
235803_at	1.84	3.8e-07	0.00268
PODXL	0.27	3.91e-07	0.00271
PERP	0.4	3.92e-07	0.00271
241692_at	1.79	4.1e-07	0.0028
TFPI	0.26	4.44e-07	0.00296
C9orf95	0.48	4.46e-07	0.00296
PGK1	0.56	4.51e-07	0.00296
REV3L	1.71	4.58e-07	0.00296
FGA	0.33	4.63e-07	0.00296
233678_at	1.97	4.64e-07	0.00296
NQO1	2.38	4.67e-07	0.00296
UCHL1	1.93	4.8e-07	0.00301
SLC2A1	0.54	5.01e-07	0.00312
SLC7A11	2.49	5.28e-07	0.00324
TNNT1	0.41	5.31e-07	0.00324
ANXA4	0.53	5.84e-07	0.00353
FGB	0.25	5.93e-07	0.00354
PKI55	1.84	5.97e-07	0.00354
NAALAD2	0.54	6.11e-07	0.00359
229434_at	1.74	6.18e-07	0.00359
241883_x_at	2.18	6.37e-07	0.00362
CGNL1	0.42	6.39e-07	0.00362
213397_x_at	0.48	6.4e-07	0.00362
1562280_at	1.78	6.52e-07	0.00364
WIPF1	0.48	6.57e-07	0.00364
CA10	1.79	6.66e-07	0.00364
NQO1	2.26	6.66e-07	0.00364
SEPW1	0.46	6.88e-07	0.00372
S100A13	0.49	7.02e-07	0.00374
236000_s_at	2.14	7.03e-07	0.00374
LDHA	0.51	7.23e-07	0.00381
1562235_s_at	2.34	7.29e-07	0.00381
242022_at	2.1	7.45e-07	0.00385
LOC100127983	0.52	7.48e-07	0.00385
1561642_at	2.51	7.56e-07	0.00386
CDH8	2.03	7.68e-07	0.00389
PGK1	0.51	7.79e-07	0.00391
MPP6	0.59	7.9e-07	0.00391
PLBD1	0.54	7.96e-07	0.00391
1560813_at	2.02	8e-07	0.00391
222326_at	1.91	8.03e-07	0.00391
233413_at	0.46	8.21e-07	0.00397
KIAA0485	1.99	8.51e-07	0.00406
ANXA11	0.56	8.6e-07	0.00406
LHFP	1.91	8.61e-07	0.00406
AK4	0.32	8.81e-07	0.00411
TRPM3	2.32	8.92e-07	0.00411
DNAJC12	0.38	8.98e-07	0.00411
ARHGAP29	0.51	9.02e-07	0.00411
DSC2	0.43	9.03e-07	0.00411
DSG2	0.37	9.2e-07	0.00416
240016_at	1.66	9.45e-07	0.00424
230292_at	1.66	9.58e-07	0.00426
241457_at	2.03	9.63e-07	0.00426
244696_at	1.82	9.73e-07	0.00427
CDH1	0.21	1.01e-06	0.00438
KLF12	1.79	1.02e-06	0.00439
GATA3	0.58	1.02e-06	0.00439
PGK1	0.6	1.03e-06	0.00439
TXNRD1	1.64	1.09e-06	0.00461
GSN	0.6	1.13e-06	0.00473
AFAP1L2	0.56	1.13e-06	0.00473
1558922_at	1.77	1.14e-06	0.00473
216236_s_at	0.58	1.15e-06	0.00473
244876_at	1.8	1.15e-06	0.00473
SMTNL2	0.58	1.2e-06	0.00488
DSG2	0.41	1.22e-06	0.00493
TSPO	0.6	1.23e-06	0.00494
233257_at	1.71	1.24e-06	0.00495
RUNX1T1	1.68	1.25e-06	0.00495
ANXA4	0.55	1.26e-06	0.00498
RUNX1T1	1.69	1.27e-06	0.00498
223753_s_at	0.6	1.33e-06	0.0052
244778_x_at	1.72	1.35e-06	0.00522
SERPINB1	0.45	1.37e-06	0.00527
FOXF1	0.46	1.38e-06	0.00529
SPARCL1	1.92	1.4e-06	0.00529
241681_at	1.71	1.4e-06	0.00529
NPNT	0.23	1.42e-06	0.00533
236975_at	1.62	1.45e-06	0.0054
BST2	0.33	1.45e-06	0.0054
CADPS	1.82	1.48e-06	0.00547
RGS1	0.28	1.49e-06	0.00547
243416_at	1.64	1.51e-06	0.0055
C4orf49	0.59	1.52e-06	0.0055
241506_at	1.63	1.54e-06	0.00557
SLC16A3	0.3	1.57e-06	0.00565
229571_at	1.6	1.63e-06	0.0058
237456_at	1.88	1.65e-06	0.00586
DPPA4	0.6	1.69e-06	0.00596
APOBEC3G	0.42	1.73e-06	0.00607
242480_at	1.68	1.74e-06	0.00607
215578_at	1.68	1.76e-06	0.00612
VEGFA	0.42	1.87e-06	0.00644
MBNL1	1.76	1.89e-06	0.00649
PPP1R3B	0.57	1.91e-06	0.0065
235716_at	1.75	1.94e-06	0.00652
PCDH20	0.53	1.94e-06	0.00652
S100A10	0.22	1.94e-06	0.00652
SLC20A1	1.83	1.97e-06	0.00657
230650_at	1.76	2.01e-06	0.00666
FAM65C	0.45	2.02e-06	0.00666
KBTBD10	0.5	2.03e-06	0.00667
RGS13	0.13	2.07e-06	0.00677
LOC646762	0.61	2.1e-06	0.00681
NAV2	2.47	2.1e-06	0.00681
SERINC5	0.42	2.18e-06	0.00703
C4orf47	0.62	2.24e-06	0.00717
1565602_at	1.63	2.29e-06	0.00729
ANKRD28	1.81	2.37e-06	0.00751
233289_at	1.9	2.4e-06	0.00757
232144_at	2.02	2.43e-06	0.00757
TNFAIP3	0.5	2.43e-06	0.00757
HMGA2	1.82	2.44e-06	0.00757
ATP7B	0.42	2.45e-06	0.00757
240351_at	1.56	2.51e-06	0.00771
LINC00342	1.72	2.56e-06	0.00783
RGS5	0.38	2.6e-06	0.00794
NPAS3	1.85	2.64e-06	0.008
FZD8	0.6	2.65e-06	0.008
237301_at	0.59	2.66e-06	0.008
SERPINB9	0.35	2.7e-06	0.00808
B3GNT2	0.62	2.77e-06	0.00825
FGB	0.1	2.79e-06	0.00826
HCFC1R1	0.59	2.84e-06	0.00836
UNKL	1.6	2.91e-06	0.00851
TOM1L1	0.62	2.91e-06	0.00851
PRPF38B	1.66	2.97e-06	0.00862
COL21A1	0.25	2.98e-06	0.00862
235190_at	1.66	3.03e-06	0.00873
236317_at	1.67	3.04e-06	0.00873
DOK4	0.54	3.11e-06	0.00889
AK4	0.63	3.14e-06	0.00889
FAM150B	1.55	3.14e-06	0.00889
244112_x_at	1.74	3.2e-06	0.00902
1566867_at	1.78	3.23e-06	0.00906
AKR1D1	0.28	3.25e-06	0.00906
LACTB	0.53	3.28e-06	0.00912
NXPH2	0.56	3.51e-06	0.0097
216093_at	1.8	3.58e-06	0.00987
1557797_a_at	1.72	3.66e-06	0.01
ME1	1.86	3.72e-06	0.0101
242110_at	1.55	3.73e-06	0.0101
PFKP	0.41	3.76e-06	0.0102
MYL7	0.56	3.94e-06	0.0106
215802_at	1.84	4.02e-06	0.0108
1563414_at	2.2	4.04e-06	0.0108
RGS4	0.46	4.05e-06	0.0108
NASP	2.18	4.1e-06	0.0109
SLC16A1	0.61	4.16e-06	0.011
INHBA	2.27	4.17e-06	0.011
TAF9B	0.56	4.2e-06	0.011
SV2C	1.63	4.37e-06	0.0113
ZNF702P	0.52	4.37e-06	0.0113
GPCPD1	1.64	4.38e-06	0.0113
PKP2	0.2	4.4e-06	0.0113
CDC42EP3	1.52	4.5e-06	0.0115
1558714_at	1.67	4.5e-06	0.0115
RHPN2	0.65	4.61e-06	0.0117
CYB5D1	0.5	4.64e-06	0.0117
FREM2	0.38	4.68e-06	0.0117
CLIP1	1.73	4.69e-06	0.0117
FGG	0.08	4.7e-06	0.0117
SLC2A3	0.46	4.73e-06	0.0117
COL12A1	2.27	4.76e-06	0.0117
238902_at	1.58	4.76e-06	0.0117
ANKRD10	1.58	4.78e-06	0.0117
NFE2L3	0.44	4.81e-06	0.0117
TFAP2C	0.59	4.83e-06	0.0117
VWA5A	0.57	4.85e-06	0.0117
239815_at	1.71	4.89e-06	0.0117
234148_at	1.93	4.9e-06	0.0117
HK2	0.43	4.91e-06	0.0117
PPP3R1	0.56	4.93e-06	0.0117
ZNF670	1.68	4.93e-06	0.0117
APOC3	0.29	4.94e-06	0.0117
KDELR3	0.58	4.96e-06	0.0117
RAB38	0.63	5.11e-06	0.0121
GATM	0.57	5.13e-06	0.0121
230859_at	1.68	5.15e-06	0.0121
SUV420H1	1.52	5.19e-06	0.0121
PQLC3	0.59	5.26e-06	0.0121
CDC42EP3	1.6	5.27e-06	0.0121
MIR17HG	1.62	5.28e-06	0.0121
DOCK9	0.44	5.29e-06	0.0121
HAS2	0.35	5.3e-06	0.0121
PARD6B	0.58	5.33e-06	0.0122
F2RL1	0.44	5.36e-06	0.0122
C1orf85	0.56	5.4e-06	0.0122
238558_at	1.8	5.43e-06	0.0122
RGS5	0.35	5.43e-06	0.0122
217617_at	2.13	5.45e-06	0.0122
243280_at	1.61	5.5e-06	0.0122
ARPC1B	0.62	5.5e-06	0.0122
TNNI3	0.59	5.54e-06	0.0123
NIPSNAP3A	0.62	5.61e-06	0.0124
236571_at	0.65	5.67e-06	0.0125
1566163_at	1.57	5.69e-06	0.0125
FGF9	1.81	5.72e-06	0.0125
238769_at	1.88	5.73e-06	0.0125
LYN	0.49	5.76e-06	0.0125
RBPMS	0.6	5.83e-06	0.0126
SLC7A11	2.21	5.85e-06	0.0126
240331_at	2.1	5.9e-06	0.0127
237134_at	1.75	5.93e-06	0.0127
B9D1	0.61	5.94e-06	0.0127
APOA1	0.23	5.96e-06	0.0127
244663_at	1.54	6.09e-06	0.0129
239784_at	1.67	6.16e-06	0.013
239649_at	1.74	6.2e-06	0.0131
SAMHD1	0.58	6.22e-06	0.0131
KRT19	0.14	6.34e-06	0.0133
UGT2B28	0.52	6.36e-06	0.0133
LINC00261	0.62	6.4e-06	0.0133
TAF4B	0.61	6.51e-06	0.0135
MAP4K4	1.63	6.59e-06	0.0136
TAF15	1.52	6.64e-06	0.0137
NUDT7	0.63	6.76e-06	0.0138
GRAMD1C	0.61	6.77e-06	0.0138
PLSCR1	0.61	6.79e-06	0.0138
226856_at	1.85	6.8e-06	0.0138
TDRD7	0.59	6.81e-06	0.0138
222325_at	1.52	6.89e-06	0.0139
AHSA2	0.62	7.02e-06	0.0141
HAND1	0.4	7.04e-06	0.0141
HOOK1	0.49	7.05e-06	0.0141
NME4	0.6	7.06e-06	0.0141
SREK1	1.61	7.2e-06	0.0143
SLC1A4	1.64	7.26e-06	0.0143
PAIP2B	0.55	7.26e-06	0.0143
HAS2	0.31	7.44e-06	0.0147
215193_x_at	0.54	7.48e-06	0.0147
BMP2	0.54	7.54e-06	0.0148
F11R	0.35	7.66e-06	0.0149
QPRT	0.56	7.7e-06	0.015
PAFAH1B3	1.56	7.75e-06	0.015
1563259_at	1.54	7.78e-06	0.015
C8orf42	0.62	7.83e-06	0.0151
TET1	0.63	7.93e-06	0.0152
SLC7A7	0.58	7.97e-06	0.0153
RBPMS	0.55	8e-06	0.0153
ARHGAP5	0.64	8.14e-06	0.0155
APOA1	0.24	8.15e-06	0.0155
NAV1	1.96	8.27e-06	0.0156
1556347_at	1.79	8.28e-06	0.0156
GCLM	1.56	8.36e-06	0.0156
ENPP4	0.6	8.38e-06	0.0156
ACRC	1.54	8.38e-06	0.0156
210292_s_at	1.7	8.38e-06	0.0156
COLEC12	0.51	8.4e-06	0.0156
244420_at	1.66	8.4e-06	0.0156
232997_at	1.65	8.53e-06	0.0157
AQP1	0.43	8.53e-06	0.0157
AK4	0.59	8.59e-06	0.0158
PLA2G12A	0.63	8.69e-06	0.0159
GCNT1	0.6	8.7e-06	0.0159
MAFG	1.48	8.8e-06	0.016
232569_at	1.6	8.94e-06	0.0162
237881_at	1.63	9.06e-06	0.0164
242156_at	1.49	9.12e-06	0.0164
241772_at	2.36	9.13e-06	0.0164
241764_at	0.5	9.26e-06	0.0166
242688_at	1.55	9.33e-06	0.0167
SGMS1	0.62	9.37e-06	0.0167
234269_at	1.79	9.57e-06	0.017
LOC100505880	0.61	9.59e-06	0.017
RASEF	1.85	9.62e-06	0.017
220728_at	1.56	9.74e-06	0.0172
SLC2A3	0.32	9.81e-06	0.0173
236307_at	1.76	9.87e-06	0.0173
EPOR	0.66	9.91e-06	0.0173
ITGA6	0.63	9.95e-06	0.0173
FTX	1.61	9.95e-06	0.0173
203074_at	0.48	1.01e-05	0.0175
241509_at	1.83	1.01e-05	0.0175
RALYL	1.75	1.02e-05	0.0176
UGGT2	0.63	1.03e-05	0.0178
1556964_s_at	1.57	1.04e-05	0.0178
241790_at	1.54	1.06e-05	0.0181
233449_at	1.56	1.06e-05	0.0181
226223_at	0.66	1.07e-05	0.0181
TNFAIP3	0.49	1.07e-05	0.0181
MGC12488	1.49	1.08e-05	0.0183
224549_x_at	2.39	1.08e-05	0.0183
1564378_a_at	2.13	1.09e-05	0.0183
233770_at	1.7	1.09e-05	0.0184
ME1	1.7	1.11e-05	0.0186
TXNIP	0.65	1.11e-05	0.0186
GPCPD1	1.56	1.11e-05	0.0186
CDKN1C	0.67	1.12e-05	0.0186
ZFP42	0.27	1.12e-05	0.0186
FKBP10	0.67	1.13e-05	0.0187
237246_at	1.6	1.15e-05	0.0189
SPARC	0.57	1.16e-05	0.019
TLE4	2.04	1.16e-05	0.019
FRZB	0.47	1.16e-05	0.019
240867_at	1.58	1.19e-05	0.0194
HYMAI	1.73	1.2e-05	0.0196
230970_at	1.57	1.21e-05	0.0197
CBR4	1.5	1.22e-05	0.0197
HNRNPA2B1	1.48	1.22e-05	0.0197
1557804_at	1.56	1.23e-05	0.0198
LOC285147	1.6	1.24e-05	0.0198
GCLM	1.68	1.24e-05	0.0199
1569542_at	1.58	1.26e-05	0.0202
1557852_at	1.49	1.28e-05	0.0203
CLDN10	0.5	1.28e-05	0.0203
DRAM2	0.62	1.29e-05	0.0203
236386_at	1.54	1.29e-05	0.0203
231087_at	1.54	1.29e-05	0.0204
ZNF643	1.6	1.3e-05	0.0204
1560659_at	1.62	1.31e-05	0.0205
RNF128	0.44	1.31e-05	0.0205
244414_at	1.71	1.33e-05	0.0207
WIPF1	0.66	1.34e-05	0.0208
234101_at	1.61	1.34e-05	0.0208
1561195_at	1.52	1.35e-05	0.0208
232716_at	1.72	1.35e-05	0.0208
PLAGL1	1.49	1.35e-05	0.0208
RUFY2	1.52	1.36e-05	0.0208
LHFP	1.51	1.36e-05	0.0208
FGF9	1.58	1.36e-05	0.0208
NASP	1.52	1.37e-05	0.0209
SDC4	0.51	1.37e-05	0.0209
GPRC5C	0.66	1.37e-05	0.0209
B4GALT4	0.57	1.38e-05	0.0209
RBM4	1.47	1.39e-05	0.021
239129_at	1.68	1.39e-05	0.0211
243006_at	1.64	1.4e-05	0.0211
ATG5	0.59	1.4e-05	0.0211
CTGF	1.9	1.41e-05	0.0211
FRMD4B	0.66	1.41e-05	0.0211
CYSTM1	0.54	1.42e-05	0.0211
TFPI	0.26	1.45e-05	0.0216
LOC145474	1.61	1.46e-05	0.0217
HIBADH	0.66	1.47e-05	0.0217
PSMC3IP	1.57	1.49e-05	0.022
1559282_at	1.86	1.49e-05	0.022
GPR126	0.45	1.5e-05	0.0221
244878_at	1.57	1.52e-05	0.0222
239926_at	1.5	1.53e-05	0.0222
FKBP11	0.62	1.53e-05	0.0222
C5orf62	0.49	1.54e-05	0.0222
ERVH48-1	0.54	1.54e-05	0.0222
RASEF	1.89	1.54e-05	0.0222
ACSL4	0.67	1.54e-05	0.0222
216456_at	1.67	1.55e-05	0.0223
MAP2	1.59	1.55e-05	0.0223
KIAA0408	1.78	1.56e-05	0.0224
PCDH9	1.59	1.57e-05	0.0225
232963_at	1.61	1.57e-05	0.0225
GATA3	0.53	1.58e-05	0.0226
KIF1A	1.67	1.59e-05	0.0226
KIAA1107	0.62	1.59e-05	0.0226
CELF4	1.54	1.6e-05	0.0226
243514_at	1.53	1.6e-05	0.0226
ESM1	0.55	1.62e-05	0.0228
SLN	0.37	1.63e-05	0.023
1559360_at	1.59	1.64e-05	0.0231
AFFX-HUMRGE/M10098_M_at	0.7	1.65e-05	0.0232
GLS	0.68	1.66e-05	0.0232
HENMT1	1.49	1.67e-05	0.0233
SMAD6	0.68	1.68e-05	0.0234
CYB5D1	0.48	1.68e-05	0.0234
FAR2	0.6	1.69e-05	0.0234
239358_at	0.54	1.69e-05	0.0234
241702_at	1.69	1.69e-05	0.0234
NEFL	1.5	1.73e-05	0.0238
ST8SIA4	1.61	1.74e-05	0.0238
238712_at	1.49	1.75e-05	0.0238
233238_s_at	0.53	1.76e-05	0.0238
226885_at	0.61	1.76e-05	0.0238
SLC25A30	0.61	1.76e-05	0.0238
KCNC1	1.6	1.76e-05	0.0238
230302_at	1.68	1.76e-05	0.0238
FLJ31306	1.47	1.76e-05	0.0238
DSC2	0.52	1.77e-05	0.0238
230998_at	1.54	1.77e-05	0.0238
220969_s_at	1.46	1.78e-05	0.0238
213158_at	1.45	1.78e-05	0.0238
205871_at	1.65	1.78e-05	0.0239
229926_at	1.55	1.79e-05	0.0239
LOC100506233	1.6	1.79e-05	0.0239
PPFIA4	0.66	1.79e-05	0.0239
SLC35D2	0.59	1.8e-05	0.0239
COBLL1	0.38	1.82e-05	0.0242
C9orf41	0.68	1.85e-05	0.0244
LCA5	0.65	1.85e-05	0.0244
MSMO1	0.68	1.86e-05	0.0244
FAM178A	1.47	1.86e-05	0.0244
PAX6	1.5	1.86e-05	0.0244
1558783_at	1.51	1.88e-05	0.0246
232584_at	1.53	1.88e-05	0.0246
ANXA3	0.33	1.91e-05	0.0249
LOC439949	0.64	1.91e-05	0.0249
ERMP1	0.59	1.95e-05	0.0253
ADCY7	0.65	1.95e-05	0.0253
ADAMTS19	0.67	1.96e-05	0.0253
233055_at	1.58	1.98e-05	0.0255
MYCBP	0.6	1.99e-05	0.0256
BNC2	0.68	2e-05	0.0256
PITX1	0.64	2.01e-05	0.0257
SGPP1	0.68	2.02e-05	0.0258
224254_x_at	1.79	2.03e-05	0.0259
FAM174A	0.63	2.05e-05	0.0261
1560049_at	1.94	2.06e-05	0.0262
236215_at	1.48	2.07e-05	0.0263
MFAP3L	0.66	2.08e-05	0.0264
234765_at	1.44	2.09e-05	0.0264
CADM2	1.63	2.09e-05	0.0264
UGT8	0.57	2.1e-05	0.0265
QPRT	0.61	2.11e-05	0.0265
243808_at	1.82	2.11e-05	0.0265
MAP7	0.46	2.12e-05	0.0265
DTNA	1.51	2.12e-05	0.0265
NAV1	1.48	2.14e-05	0.0266
INSIG2	0.62	2.14e-05	0.0266
FRZB	0.55	2.17e-05	0.0269
FTL	1.72	2.17e-05	0.0269
LOC285178	1.56	2.18e-05	0.0269
C8orf42	0.65	2.18e-05	0.0269
234224_at	1.69	2.2e-05	0.027
ITM2A	0.5	2.2e-05	0.027
IGFBP6	0.64	2.21e-05	0.027
AHCY	0.65	2.21e-05	0.027
RUNX1T1	1.51	2.21e-05	0.027
1557810_at	1.5	2.22e-05	0.0271
RCAN3	0.56	2.24e-05	0.0273
233309_at	1.72	2.25e-05	0.0273
PCDH19	1.59	2.26e-05	0.0273
NAT1	0.58	2.26e-05	0.0273
AFFX-M27830_5_at	0.65	2.26e-05	0.0273
WIPI1	0.48	2.27e-05	0.0273
PTGR2	0.65	2.28e-05	0.0274
RGS5	0.57	2.28e-05	0.0274
RPL31	0.68	2.3e-05	0.0275
MGC21881	1.43	2.32e-05	0.0277
242024_at	1.62	2.33e-05	0.0278
NUPL1	1.49	2.33e-05	0.0278
STARD4	0.64	2.34e-05	0.0278
244218_at	1.54	2.34e-05	0.0278
TGFBR1	1.42	2.35e-05	0.0278
AQP1	0.5	2.38e-05	0.0281
MLF1	0.6	2.38e-05	0.0281
PCLO	1.47	2.39e-05	0.0281
MAFB	1.46	2.39e-05	0.0281
RAB11FIP3	1.5	2.4e-05	0.0282
DDIT4	0.42	2.41e-05	0.0282
CHST9	0.65	2.41e-05	0.0282
ARRDC4	0.57	2.41e-05	0.0282
MSI2	1.57	2.43e-05	0.0283
233139_at	1.58	2.44e-05	0.0283
PDLIM2	0.65	2.44e-05	0.0283
243819_at	1.54	2.45e-05	0.0283
221589_s_at	0.68	2.45e-05	0.0283
PLEKHG1	1.53	2.46e-05	0.0283
1569482_at	1.47	2.46e-05	0.0283
SLC6A15	0.65	2.46e-05	0.0283
DLEU2	1.48	2.47e-05	0.0283
241838_at	1.44	2.47e-05	0.0283
WNK1	1.51	2.47e-05	0.0283
LACTB2	0.68	2.48e-05	0.0283
1561135_at	1.58	2.51e-05	0.0286
ZC3HAV1	0.59	2.52e-05	0.0286
POLR1D	0.62	2.52e-05	0.0286
CTBS	0.66	2.53e-05	0.0286
1557193_at	1.48	2.55e-05	0.0289
SCAF4	1.47	2.55e-05	0.0289
238970_at	1.47	2.57e-05	0.0289
FAM13B	1.46	2.57e-05	0.0289
SLC40A1	0.25	2.58e-05	0.029
ZNF195	1.44	2.61e-05	0.0292
TMEM45A	0.38	2.62e-05	0.0292
MYB	1.62	2.62e-05	0.0292
SOBP	1.53	2.64e-05	0.0292
SLC39A14	0.65	2.64e-05	0.0292
TRA2A	1.48	2.64e-05	0.0292
1556685_at	1.42	2.64e-05	0.0292
209312_x_at	0.55	2.64e-05	0.0292
TLE4	1.59	2.64e-05	0.0292
RBPMS	0.64	2.64e-05	0.0292
PTPRO	1.81	2.66e-05	0.0293
ENPP4	0.58	2.67e-05	0.0293
C7orf23	0.66	2.67e-05	0.0293
C8orf83	0.66	2.7e-05	0.0296
ESRP1	0.52	2.71e-05	0.0296
244015_at	1.59	2.72e-05	0.0296
1563357_at	0.52	2.72e-05	0.0296
IFIT1	0.53	2.72e-05	0.0296
PNPLA3	0.62	2.73e-05	0.0296
LIN28A	0.34	2.73e-05	0.0297
MEGF10	2.03	2.75e-05	0.0297
PRDM1	0.7	2.75e-05	0.0298
C4orf32	0.64	2.79e-05	0.0301
1556818_at	1.53	2.8e-05	0.0301
FTX	1.59	2.82e-05	0.0304
SERPINB1	0.68	2.83e-05	0.0304
LPPR1	1.56	2.86e-05	0.0307
HSD17B6	0.7	2.87e-05	0.0307
TRIM13	1.49	2.88e-05	0.0307
LYN	0.42	2.88e-05	0.0307
IVNS1ABP	1.43	2.88e-05	0.0307
239655_at	1.51	2.91e-05	0.0309
SORBS2	1.59	2.92e-05	0.031
TFPI	0.58	2.94e-05	0.0311
244047_at	1.51	2.96e-05	0.0312
BMP4	0.66	2.96e-05	0.0312
237330_at	1.49	2.96e-05	0.0312
231502_at	1.46	2.97e-05	0.0312
239946_at	1.79	2.97e-05	0.0312
ARL6IP5	0.68	2.98e-05	0.0312
TRIM14	0.7	2.98e-05	0.0312
EIF5	1.45	2.99e-05	0.0312
216069_at	1.51	3e-05	0.0313
FMO1	0.49	3.03e-05	0.0315
PRR13	0.69	3.04e-05	0.0316
HOXB-AS3	0.39	3.05e-05	0.0317
TMEM135	0.58	3.08e-05	0.0318
217137_x_at	1.58	3.09e-05	0.0318
215169_at	1.68	3.09e-05	0.0318
217164_at	1.44	3.09e-05	0.0318
ANXA6	0.63	3.09e-05	0.0318
SAMHD1	0.69	3.1e-05	0.0318
PGM2L1	1.43	3.11e-05	0.0319
RASGEF1A	0.61	3.13e-05	0.032
1556911_at	0.65	3.13e-05	0.032
CHST9	0.61	3.13e-05	0.032
CD55	0.53	3.16e-05	0.0321
RNASET2	0.57	3.16e-05	0.0321
236408_at	1.69	3.16e-05	0.0321
PGM1	0.58	3.18e-05	0.0323
233386_at	1.67	3.19e-05	0.0323
230596_at	1.61	3.19e-05	0.0323
213698_at	0.58	3.21e-05	0.0324
JAKMIP2	1.67	3.21e-05	0.0324
PRKCDBP	0.61	3.23e-05	0.0325
1559394_a_at	1.99	3.24e-05	0.0325
SRSF7	1.51	3.24e-05	0.0325
EPSTI1	0.48	3.25e-05	0.0325
C4orf33	0.65	3.25e-05	0.0325
MACF1	1.47	3.26e-05	0.0325
SUV420H1	1.48	3.32e-05	0.0331
FLJ31306	1.56	3.34e-05	0.0332
CMTM8	0.68	3.36e-05	0.0334
SRGAP1	1.55	3.39e-05	0.0336
241044_x_at	1.68	3.4e-05	0.0337
CCDC169	0.62	3.42e-05	0.0338
RASAL2	1.5	3.42e-05	0.0338
231165_at	1.51	3.43e-05	0.0338
236907_at	1.46	3.44e-05	0.0338
229206_at	1.44	3.45e-05	0.0338
1569201_a_at	1.52	3.45e-05	0.0338
233401_at	1.65	3.45e-05	0.0338
227576_at	1.54	3.47e-05	0.034
TRIO	1.58	3.52e-05	0.0343
237632_at	1.6	3.52e-05	0.0343
SUV39H2	1.52	3.54e-05	0.0345
AFFX-HUMRGE/M10098_3_at	0.71	3.6e-05	0.035
FLJ42709	1.55	3.63e-05	0.0352
TANC2	1.52	3.63e-05	0.0352
242968_at	1.47	3.65e-05	0.0353
TNPO1	1.73	3.65e-05	0.0353
AMIGO2	0.43	3.67e-05	0.0353
235681_at	1.48	3.67e-05	0.0353
S100A4	0.63	3.69e-05	0.0354
DNAJC10	0.64	3.7e-05	0.0355
PBX2	0.67	3.71e-05	0.0356
MAGI1	1.65	3.73e-05	0.0357
DBT	0.7	3.76e-05	0.036
234588_at	1.53	3.79e-05	0.0362
243054_at	1.42	3.8e-05	0.0362
DPY19L4	0.7	3.81e-05	0.0362
PPP2R5A	0.71	3.82e-05	0.0363
243088_at	1.6	3.82e-05	0.0363
SLC44A1	0.66	3.83e-05	0.0363
DBC1	1.52	3.83e-05	0.0363
TBC1D8B	0.68	3.85e-05	0.0363
RFX4	1.52	3.87e-05	0.0363
215791_at	1.46	3.87e-05	0.0363
OGFRL1	0.71	3.87e-05	0.0363
PDK4	0.69	3.87e-05	0.0363
236338_at	1.41	3.88e-05	0.0363
S100A6	0.6	3.9e-05	0.0365
1560661_x_at	1.46	3.92e-05	0.0366
1555929_s_at	1.53	3.92e-05	0.0366
238299_at	1.47	3.95e-05	0.0368
230791_at	1.66	3.96e-05	0.0368
RTKN2	1.43	3.97e-05	0.0368
PDZRN4	0.66	3.97e-05	0.0368
UBE2E2	0.68	3.98e-05	0.0369
IQCA1	0.56	4.01e-05	0.0371
APOE	0.48	4.04e-05	0.0373
SERPINA1	0.35	4.05e-05	0.0373
MPP7	0.71	4.05e-05	0.0373
228623_at	1.61	4.06e-05	0.0373
237310_at	1.68	4.08e-05	0.0374
241017_at	0.59	4.08e-05	0.0374
1560199_x_at	1.66	4.1e-05	0.0375
CNKSR2	1.4	4.1e-05	0.0375
RPAIN	1.49	4.11e-05	0.0375
RGS4	0.59	4.13e-05	0.0376
VAMP8	0.38	4.16e-05	0.0378
AQP4	0.53	4.16e-05	0.0378
1561123_at	1.85	4.2e-05	0.0381
242471_at	1.68	4.2e-05	0.0381
FAM85A	0.67	4.25e-05	0.0384
COX1	1.42	4.26e-05	0.0385
PDE11A	0.67	4.28e-05	0.0386
1562062_at	1.42	4.3e-05	0.0388
SCD	0.71	4.38e-05	0.0394
ZBTB1	1.53	4.39e-05	0.0395
CIRBP	1.48	4.43e-05	0.0397
ARSE	0.69	4.44e-05	0.0397
SRSF4	1.51	4.44e-05	0.0397
CIRBP	1.47	4.46e-05	0.0398
TPST2	0.61	4.46e-05	0.0398
SPINT2	0.55	4.47e-05	0.0398
1566597_at	1.43	4.5e-05	0.04
PPP2R5C	1.42	4.53e-05	0.0402
SLC44A1	0.64	4.55e-05	0.0404
FGF2	0.69	4.56e-05	0.0404
204820_s_at	0.61	4.58e-05	0.0405
244846_at	1.83	4.59e-05	0.0405
CD2AP	0.69	4.59e-05	0.0405
TFPI	0.24	4.6e-05	0.0405
DNAJC12	0.51	4.62e-05	0.0406
CTNNB1	1.44	4.62e-05	0.0406
AUTS2	1.6	4.64e-05	0.0406
LOC100505696	1.43	4.64e-05	0.0406
229504_at	0.66	4.64e-05	0.0406
234081_at	2.02	4.65e-05	0.0406
PTER	0.62	4.66e-05	0.0406
S100A11	0.61	4.66e-05	0.0406
RALGAPA2	1.42	4.69e-05	0.0408
239780_at	1.51	4.72e-05	0.041
FTL	1.46	4.74e-05	0.0411
210387_at	1.44	4.75e-05	0.0412
ADM	0.34	4.76e-05	0.0412
234753_x_at	1.56	4.8e-05	0.0415
TCF21	0.64	4.81e-05	0.0415
GSTK1	0.65	4.82e-05	0.0415
1556054_at	1.4	4.83e-05	0.0415
CAST	0.57	4.83e-05	0.0415
240666_at	1.39	4.85e-05	0.0416
238751_at	1.48	4.85e-05	0.0416
SULT2A1	0.6	4.92e-05	0.0421
DSP	0.27	4.94e-05	0.0422
PSME4	1.45	4.96e-05	0.0423
HAPLN1	0.3	4.99e-05	0.0425
203924_at	0.36	5e-05	0.0425
HIST1H2AK	1.4	5e-05	0.0425
LACTB	0.67	5.02e-05	0.0426
PEX13	0.59	5.03e-05	0.0426
LTA4H	0.7	5.08e-05	0.043
MBNL1	1.64	5.1e-05	0.043
241459_at	1.58	5.1e-05	0.043
REV3L	1.42	5.11e-05	0.043
SCD5	1.51	5.11e-05	0.043
LOC389831	1.56	5.12e-05	0.043
CHD9	1.44	5.13e-05	0.0431
KLHL28	0.68	5.14e-05	0.0431
241885_at	1.53	5.14e-05	0.0431
ZBTB20	1.5	5.18e-05	0.0433
NUDCD1	0.65	5.2e-05	0.0434
SERPINA1	0.37	5.21e-05	0.0434
242440_at	1.53	5.22e-05	0.0435
239605_x_at	1.49	5.24e-05	0.0435
ACTC1	0.36	5.24e-05	0.0435
242189_at	1.42	5.24e-05	0.0435
234628_at	1.54	5.25e-05	0.0435
MT1E	0.66	5.27e-05	0.0436
BCO2	0.69	5.28e-05	0.0437
SOX21-AS1	1.55	5.29e-05	0.0437
SLC44A1	0.69	5.3e-05	0.0437
RPP25	0.63	5.32e-05	0.0438
RALGAPA2	1.52	5.35e-05	0.044
TSTD1	0.54	5.36e-05	0.044
SLC1A1	0.61	5.38e-05	0.0441
REN	0.66	5.38e-05	0.0441
TMEM87B	0.66	5.47e-05	0.0447
PDE1A	1.45	5.49e-05	0.0448
KCTD14	0.64	5.49e-05	0.0448
TRIO	1.53	5.5e-05	0.0448
SLC1A2	1.44	5.51e-05	0.0448
CPS1	0.63	5.53e-05	0.0449
226252_at	1.4	5.55e-05	0.045
238297_at	1.76	5.55e-05	0.045
CYP1B1	2.04	5.61e-05	0.0454
232927_at	1.54	5.63e-05	0.0455
231199_at	1.4	5.65e-05	0.0456
236355_s_at	1.48	5.68e-05	0.0458
BHLHE40	0.63	5.7e-05	0.0459
AGL	0.69	5.71e-05	0.0459
PLAGL1	1.45	5.71e-05	0.0459
ANP32E	1.41	5.73e-05	0.046
DPP4	0.58	5.77e-05	0.0462
TNRC6C	1.48	5.79e-05	0.0463
TRA2A	1.42	5.8e-05	0.0463
KYNU	0.37	5.84e-05	0.0466
EIF5	1.41	5.88e-05	0.0468
233240_at	1.4	5.89e-05	0.0469
FAM55C	1.45	5.91e-05	0.0469
PDE7A	1.48	5.92e-05	0.047
CA10	1.49	5.94e-05	0.0471
MYT1L	1.62	5.94e-05	0.0471
ST8SIA4	1.66	5.95e-05	0.0471
SOX2-OT	1.63	5.97e-05	0.0472
243751_at	1.41	5.99e-05	0.0473
WDSUB1	0.54	6e-05	0.0473
BACH2	1.56	6.01e-05	0.0473
SMC3	1.43	6.02e-05	0.0473
PGD	1.49	6.02e-05	0.0473
LPP	1.56	6.04e-05	0.0473
237305_at	1.77	6.08e-05	0.0476
GALNTL1	1.55	6.08e-05	0.0476
SWAP70	0.57	6.12e-05	0.0478
TM2D1	0.7	6.13e-05	0.0478
PEX13	0.66	6.17e-05	0.048
LOC100132999	0.64	6.18e-05	0.048
CYB5R2	0.6	6.18e-05	0.048
RMST	1.41	6.19e-05	0.0481
KDR	0.51	6.21e-05	0.0481
GALM	0.72	6.22e-05	0.0482
MTUS1	1.45	6.24e-05	0.0483
BTN3A2	0.71	6.26e-05	0.0483
PDLIM1	0.71	6.29e-05	0.0485
242721_at	1.66	6.3e-05	0.0486
TBC1D8B	0.72	6.32e-05	0.0487
DKFZp547G183	1.45	6.34e-05	0.0487
232406_at	1.46	6.34e-05	0.0487
GATA6	0.17	6.36e-05	0.0488
RBM47	0.65	6.41e-05	0.0491
CTSZ	0.58	6.42e-05	0.0491
243561_at	1.53	6.43e-05	0.0491
STK38L	0.63	6.47e-05	0.0493
1561956_at	1.65	6.51e-05	0.0496
SWAP70	0.56	6.55e-05	0.0499
FLJ38717	1.47	6.57e-05	0.0499
EIF5	1.45	6.57e-05	0.0499			160

## Sheet: Suppl. Table 1 - Sheet 3
Supplementary Table T1	UKN1		1.5 µM MeHg
Probe sets / Gene names	Fold change	p Value	adjusted p Value
PAPPA	3.06	5.75e-10	0.000264
GREM1	3.1	8.42e-10	0.000264
PHLDA1	2.4	3.26e-09	0.000344
PMAIP1	2.4	3.58e-09	0.000344
CYP1B1	2.56	3.93e-09	0.000344
GREM1	3.4	3.95e-09	0.000344
PAPPA	2.91	4.06e-09	0.000344
COL1A1	2.7	4.38e-09	0.000344
MAB21L2	2.85	5.25e-09	0.000366
GAD1	2.12	6.58e-09	0.000387
DKK1	2.82	6.79e-09	0.000387
NQO1	2.52	1.12e-08	0.000587
PHLDA2	2.09	1.94e-08	0.000926
SPP1	3.63	2.06e-08	0.000926
ME1	2.24	2.49e-08	0.000984
PAPPA	2.89	2.66e-08	0.000984
RBPMS	1.88	2.66e-08	0.000984
ASNS	1.96	2.85e-08	0.000986
FST	2.26	2.98e-08	0.000986
PAPPA	3.36	3.18e-08	0.000992
MSX2	2.97	3.4e-08	0.000992
PKP2	1.93	3.62e-08	0.000992
THBS1	1.98	3.76e-08	0.000992
GCLM	2.02	4.02e-08	0.000992
CEP85L	1.88	4.03e-08	0.000992
FST	2.44	4.11e-08	0.000992
S100A10	2.11	4.39e-08	0.00102
KIAA0182	2.15	4.67e-08	0.00105
MCC	1.96	5.09e-08	0.0011
CDH6	2.09	5.55e-08	0.00116
RBPMS	2.06	6.27e-08	0.00127
MICB	1.82	7.82e-08	0.00154
NEDD9	1.93	8.5e-08	0.00162
MAB21L2	2.15	9.46e-08	0.00173
CCND1	2.02	9.76e-08	0.00173
EPCAM	2.16	9.93e-08	0.00173
IRF2BP2	1.91	1.02e-07	0.00173
BAG3	1.88	1.06e-07	0.00173
SP5	1.85	1.07e-07	0.00173
NHLH2	1.96	1.12e-07	0.00176
CYYR1	1.79	1.35e-07	0.00206
GADD45A	1.78	1.44e-07	0.00216
COL1A1	2.11	1.5e-07	0.00217
RBPMS2	1.86	1.52e-07	0.00217
PMAIP1	2.06	1.62e-07	0.00226
237435_at	2.12	1.69e-07	0.00231
PDZRN3	1.88	1.84e-07	0.00242
BCHE	0.47	1.85e-07	0.00242
225239_at	2.11	2e-07	0.00257
NQO1	2.23	2.08e-07	0.00262
MAFF	2.3	2.2e-07	0.00271
EIF5	1.72	2.33e-07	0.00282
IRX1	2.05	2.39e-07	0.00283
WNK1	1.87	2.84e-07	0.00327
CITED2	1.98	2.91e-07	0.00327
FST	2.08	2.92e-07	0.00327
NQO1	2.43	2.97e-07	0.00327
226834_at	1.69	3.58e-07	0.00388
MARVELD2	1.92	3.98e-07	0.00424
CYP26A1	1.67	4.1e-07	0.00429
222877_at	1.85	4.33e-07	0.00438
CYP1B1	1.99	4.39e-07	0.00438
COL12A1	2.03	4.49e-07	0.00438
IFI16	0.56	4.53e-07	0.00438
KIF1A	1.91	4.54e-07	0.00438
TRIM22	1.76	4.62e-07	0.00438
CSDA	1.7	4.75e-07	0.00438
SALL1	1.74	4.8e-07	0.00438
NCALD	0.54	4.91e-07	0.00438
TNFRSF21	1.81	4.94e-07	0.00438
PHF21B	1.65	4.98e-07	0.00438
UG0898H09	0.48	5.02e-07	0.00438
CD24	1.72	5.31e-07	0.00455
SAMD4A	1.68	5.36e-07	0.00455
SOX8	1.91	6.21e-07	0.0052
1553614_a_at	0.56	6.97e-07	0.00576
CDH1	2.42	7.67e-07	0.00625
MYCN	1.72	8.86e-07	0.00713
EIF4G1	1.71	9.09e-07	0.00723
TPM4	1.78	9.34e-07	0.00733
GABRB3	1.71	9.59e-07	0.00744
GLI2	1.71	9.72e-07	0.00744
COL1A2	1.76	1.05e-06	0.00798
RAD54B	1.69	1.07e-06	0.00801
PRSS23	0.61	1.11e-06	0.00823
SHC1	1.65	1.17e-06	0.00852
RHOB	1.72	1.26e-06	0.00908
DAZAP1	1.57	1.43e-06	0.0102
DUSP1	1.69	1.51e-06	0.0106
TFPI	1.72	1.56e-06	0.0109
FZD7	1.55	1.58e-06	0.0109
CBS	1.76	1.62e-06	0.0109
CCDC169	1.64	1.62e-06	0.0109
SULF2	1.64	1.65e-06	0.0109
PPM1H	1.65	1.65e-06	0.0109
243149_at	0.57	1.68e-06	0.011
IRF2BP2	1.59	1.73e-06	0.0111
ERVMER61-1	1.71	1.73e-06	0.0111
MGAT4B	1.62	1.79e-06	0.0114
NRP2	2.04	1.82e-06	0.0114
FGFBP3	2.59	1.85e-06	0.0115
FGFR3	1.69	1.89e-06	0.0115
MSX2	1.74	1.89e-06	0.0115
LIFR	1.64	1.91e-06	0.0116
222088_s_at	1.84	1.96e-06	0.0117
CTSC	1.6	1.99e-06	0.0118
BAG2	1.91	2.04e-06	0.0119
NPTX2	1.62	2.05e-06	0.0119
STK4	1.62	2.08e-06	0.012
NRP2	2.21	2.11e-06	0.0121
224942_at	1.83	2.19e-06	0.0124
DLX5	1.66	2.32e-06	0.013
COL1A2	1.74	2.4e-06	0.0133
SEMA6A	1.74	2.5e-06	0.0137
UCHL1	1.68	2.5e-06	0.0137
LPGAT1	0.62	2.58e-06	0.0139
SLAIN2	1.84	2.64e-06	0.0139
PTMS	1.56	2.64e-06	0.0139
MICALL1	1.6	2.64e-06	0.0139
CITED2	1.66	2.65e-06	0.0139
FAS	1.57	2.73e-06	0.0141
CCND1	1.76	2.85e-06	0.0146
WWC3	1.59	2.88e-06	0.0146
SLC2A3	2.04	2.88e-06	0.0146
WASL	1.85	2.99e-06	0.015
BRD4	1.74	3.03e-06	0.015
DIDO1	1.54	3.04e-06	0.015
ZFR	1.63	3.09e-06	0.0151
CNOT3	1.59	3.13e-06	0.0152
NEAT1	2.04	3.15e-06	0.0152
BAX	1.53	3.31e-06	0.0159
SMCR8	1.55	3.36e-06	0.016
GNAL	1.81	3.4e-06	0.016
SMARCA4	1.52	3.45e-06	0.0161
TPM4	1.6	3.46e-06	0.0161
RANBP9	1.62	3.52e-06	0.0161
1557813_at	0.6	3.56e-06	0.0161
FN1	1.73	3.56e-06	0.0161
MFHAS1	1.56	3.57e-06	0.0161
NPY2R	0.56	3.61e-06	0.0161
DLAT	1.52	3.61e-06	0.0161
GTSE1	1.67	3.69e-06	0.0163
1560745_at	0.58	3.74e-06	0.0164
206302_s_at	1.52	3.78e-06	0.0164
239339_at	1.52	3.79e-06	0.0164
ASXL1	1.52	3.82e-06	0.0164
IRS1	1.63	3.92e-06	0.0165
GCLM	1.62	3.94e-06	0.0165
EIF5	1.5	4.01e-06	0.0165
NLN	1.58	4.02e-06	0.0165
STXBP1	1.53	4.02e-06	0.0165
PSME4	1.61	4.02e-06	0.0165
NCOR2	1.62	4.04e-06	0.0165
237310_at	0.54	4.04e-06	0.0165
UBQLN1	1.58	4.06e-06	0.0165
LGI1	1.61	4.09e-06	0.0165
SMARCA4	1.63	4.14e-06	0.0165
212178_s_at	1.54	4.16e-06	0.0165
NR2F2	1.67	4.17e-06	0.0165
CHD4	1.65	4.22e-06	0.0166
RRBP1	1.5	4.28e-06	0.0167
TFAP2A	1.65	4.33e-06	0.0168
EGR1	1.8	4.4e-06	0.0169
212512_s_at	1.7	4.4e-06	0.0169
EGLN3	1.57	4.45e-06	0.0169
HTATIP2	1.58	4.46e-06	0.0169
SLC7A1	1.6	4.49e-06	0.0169
PLK2	1.55	4.54e-06	0.0169
COBL	1.58	4.56e-06	0.0169
SOX6	0.56	4.77e-06	0.0175
TTC7B	1.5	4.78e-06	0.0175
APBB2	1.59	4.81e-06	0.0176
TPM4	1.56	5e-06	0.0181
IER3	1.55	5.02e-06	0.0181
ACTN1	1.66	5.09e-06	0.0183
TAGLN	1.95	5.19e-06	0.0185
RHOBTB3	2	5.29e-06	0.0188
CDK5R1	1.69	5.34e-06	0.0188
CBS	1.57	5.39e-06	0.0189
FTL	1.64	5.41e-06	0.0189
PPP3R1	1.52	5.43e-06	0.0189
AGAP1	1.5	5.51e-06	0.0189
NLN	1.59	5.52e-06	0.0189
ZFAND5	1.53	5.54e-06	0.0189
JPH1	1.52	5.6e-06	0.0189
CCDC71L	1.49	5.62e-06	0.0189
PIM1	1.51	5.66e-06	0.0189
PKP4	1.5	5.67e-06	0.0189
CALD1	1.95	5.68e-06	0.0189
KHSRP	1.51	5.73e-06	0.0189
VEGFA	1.5	5.8e-06	0.019
ZNF423	1.6	5.82e-06	0.019
TACSTD2	1.63	5.86e-06	0.0191
MN1	1.69	6.01e-06	0.0194
TNRC18	1.49	6.01e-06	0.0194
GCLM	1.62	6.25e-06	0.02
MKI67	1.62	6.27e-06	0.02
GRTP1	1.52	6.32e-06	0.02
HSPA4	1.51	6.33e-06	0.02
FABP7	0.48	6.53e-06	0.0205
ZHX2	1.62	6.7e-06	0.0209
FTL	1.59	6.83e-06	0.0212
PALLD	1.54	6.91e-06	0.0213
RNF44	1.49	6.91e-06	0.0213
COTL1	1.57	6.95e-06	0.0213
CSDA	1.51	7.08e-06	0.0216
PRSS23	0.68	7.13e-06	0.0216
DPYSL4	1.56	7.17e-06	0.0216
MEX3D	1.49	7.18e-06	0.0216
IRX2	1.68	7.28e-06	0.0218
GABRB3	1.56	7.32e-06	0.0218
EIF2C2	1.69	7.49e-06	0.0222
ESCO1	1.64	7.55e-06	0.0223
GPC4	1.56	7.6e-06	0.0223
NEUROD1	0.56	7.62e-06	0.0223
ETNK1	1.63	7.72e-06	0.0224
SF3A1	1.53	7.88e-06	0.0228
NRP2	1.49	7.9e-06	0.0228
NACC2	1.52	7.94e-06	0.0228
FN1	1.7	8.1e-06	0.0231
222167_at	0.62	8.18e-06	0.0232
CPEB2	1.8	8.3e-06	0.0234
IRF2BP2	1.52	8.32e-06	0.0234
RAB11FIP1	1.48	8.49e-06	0.0235
ZMAT3	1.52	8.5e-06	0.0235
ELK3	1.69	8.51e-06	0.0235
MPPED2	0.65	8.53e-06	0.0235
RAB31	1.57	8.58e-06	0.0235
ARL8B	1.54	8.61e-06	0.0235
MLL	1.64	8.62e-06	0.0235
SYTL2	0.6	8.99e-06	0.0244
MTHFD2	1.53	9.03e-06	0.0244
SYNCRIP	1.53	9.07e-06	0.0245
ZMIZ1	1.67	9.18e-06	0.0246
TUBB2A	1.64	9.33e-06	0.0247
227062_at	1.55	9.37e-06	0.0247
ACTC1	1.83	9.42e-06	0.0247
AP3D1	1.6	9.44e-06	0.0247
LMO3	0.63	9.46e-06	0.0247
ILF3	1.67	9.48e-06	0.0247
234148_at	0.56	9.5e-06	0.0247
UGT8	1.48	9.5e-06	0.0247
STMN2	1.66	9.65e-06	0.0249
LRP8	1.55	9.66e-06	0.0249
GNG4	1.6	9.7e-06	0.0249
SULF1	0.57	9.8e-06	0.025
TBC1D30	0.63	1e-05	0.0254
ZFR	1.62	1e-05	0.0254
SBF2	1.55	1.01e-05	0.0254
CDH6	1.55	1.01e-05	0.0254
LRRN3	1.72	1.02e-05	0.0255
COL9A3	1.65	1.03e-05	0.0257
VGLL3	1.68	1.04e-05	0.0259
FBLN1	1.46	1.07e-05	0.0265
TTLL5	0.56	1.08e-05	0.0265
239516_at	0.56	1.08e-05	0.0265
SYNJ2	1.62	1.08e-05	0.0265
HIC2	1.5	1.09e-05	0.0265
TNC	1.73	1.1e-05	0.0266
NBN	1.52	1.14e-05	0.0276
ACTN1	1.5	1.15e-05	0.0277
RSPO2	1.62	1.16e-05	0.0278
RAB13	1.47	1.17e-05	0.0278
NEAT1	1.73	1.17e-05	0.0278
ANXA3	1.61	1.18e-05	0.0278
ASS1	1.53	1.18e-05	0.0278
SART3	1.53	1.18e-05	0.0278
PKDCC	1.62	1.19e-05	0.0279
SALL1	1.62	1.2e-05	0.0279
SHANK2	1.52	1.22e-05	0.0284
LSM14B	1.54	1.23e-05	0.0284
TKT	1.47	1.23e-05	0.0284
POLR3G	1.49	1.23e-05	0.0284
233455_at	0.63	1.24e-05	0.0284
SLC7A11	1.69	1.25e-05	0.0284
FTH1	1.53	1.25e-05	0.0284
PLP1	0.63	1.27e-05	0.0287
FAS	1.5	1.28e-05	0.0288
ANTXR1	1.62	1.28e-05	0.0288
TKT	1.45	1.29e-05	0.0288
PPP2R2B	0.64	1.29e-05	0.0288
DOCK8	1.84	1.3e-05	0.0291
STMN2	1.61	1.31e-05	0.0291
BBS9	1.46	1.33e-05	0.0294
NR2C2	1.57	1.34e-05	0.0296
BTG3	1.53	1.35e-05	0.0297
SGCB	1.61	1.37e-05	0.0299
ADAMTS19	1.53	1.39e-05	0.0299
RHOQ	1.48	1.39e-05	0.0299
GNB1	1.48	1.39e-05	0.0299
ZMAT3	1.63	1.39e-05	0.0299
ZCCHC7	0.49	1.39e-05	0.0299
COL1A1	1.54	1.41e-05	0.0303
CEBPB	1.79	1.43e-05	0.0305
TRIM8	1.54	1.44e-05	0.0307
TRIM8	1.53	1.46e-05	0.0309
LAMP2	1.54	1.48e-05	0.0312
LMNB2	1.44	1.48e-05	0.0312
OSBPL8	1.71	1.49e-05	0.0312
LRRN3	1.74	1.49e-05	0.0312
CLIC6	1.5	1.5e-05	0.0313
TUBB6	1.45	1.5e-05	0.0313
PAWR	1.51	1.52e-05	0.0314
GTSE1	1.54	1.52e-05	0.0314
TMEM200C	1.47	1.53e-05	0.0314
WDR1	1.44	1.53e-05	0.0314
TFPI	1.45	1.54e-05	0.0316
ZIC3	1.52	1.55e-05	0.0316
PIR	1.59	1.55e-05	0.0316
MAP1B	1.57	1.56e-05	0.0317
WDR1	1.45	1.58e-05	0.032
GATAD2A	1.49	1.64e-05	0.0329
TNFRSF21	1.54	1.64e-05	0.0329
CBL	1.59	1.65e-05	0.033
CPD	1.47	1.68e-05	0.0335
MLL2	1.54	1.69e-05	0.0335
IDS	1.54	1.7e-05	0.0336
SMARCA4	1.44	1.7e-05	0.0337
INPP5D	1.49	1.71e-05	0.0337
GPC4	1.52	1.72e-05	0.0338
SLC2A3	1.78	1.73e-05	0.0339
ABCA5	0.61	1.75e-05	0.0342
CSNK1G2	1.51	1.78e-05	0.0346
EPHA2	1.43	1.79e-05	0.0347
MAFG	1.47	1.79e-05	0.0347
SLC2A3	1.64	1.81e-05	0.0348
LOC100131015	0.64	1.82e-05	0.0348
SOGA3	1.49	1.82e-05	0.0348
1568732_at	1.65	1.83e-05	0.0348
1556160_a_at	0.68	1.83e-05	0.0348
NAV1	1.61	1.83e-05	0.0348
IGF1R	1.58	1.88e-05	0.0356
PCDH7	1.45	1.89e-05	0.0356
PCBP1	1.44	1.9e-05	0.0357
CSNK1D	1.52	1.92e-05	0.036
RBM33	1.48	1.92e-05	0.036
CD9	1.63	1.93e-05	0.036
BICD1	1.42	1.95e-05	0.0362
ALCAM	1.45	1.97e-05	0.0364
EML1	1.43	1.99e-05	0.0367
UBE2H	1.55	2.02e-05	0.0373
ARID3A	1.49	2.05e-05	0.0376
ZNRF3	1.46	2.05e-05	0.0376
SLC7A5	1.51	2.06e-05	0.0377
CD24	1.49	2.07e-05	0.0377
MTHFD1L	1.51	2.11e-05	0.0384
HTATSF1	1.52	2.14e-05	0.0388
LAMP2	1.48	2.15e-05	0.0388
MLL2	1.49	2.16e-05	0.0388
RHOBTB3	1.69	2.17e-05	0.0388
RCBTB2	0.68	2.17e-05	0.0388
HSPH1	1.6	2.18e-05	0.0388
GTSE1	1.55	2.19e-05	0.0388
RAD23A	1.47	2.19e-05	0.0388
EGR3	1.48	2.22e-05	0.0389
ANKRD11	1.69	2.22e-05	0.0389
PRSS23	0.66	2.22e-05	0.0389
TRPM8	0.68	2.22e-05	0.0389
ZMAT3	1.52	2.23e-05	0.039
227383_at	0.65	2.24e-05	0.0391
PTPLA	1.52	2.26e-05	0.0393
PTPRZ1	0.68	2.29e-05	0.0396
CALD1	1.53	2.3e-05	0.0396
TMEM158	1.49	2.3e-05	0.0396
PLOD2	1.56	2.31e-05	0.0396
TNFRSF1A	1.42	2.32e-05	0.0396
TNFRSF10B	1.47	2.32e-05	0.0396
SYNCRIP	1.43	2.32e-05	0.0396
WWTR1	1.48	2.33e-05	0.0396
TXNRD1	1.42	2.34e-05	0.0396
CXXC5	1.49	2.34e-05	0.0396
DCLK1	1.6	2.35e-05	0.0396
SDK2	1.5	2.35e-05	0.0396
MYC	1.45	2.37e-05	0.0398
IMPA2	1.47	2.42e-05	0.0405
FTH1	1.45	2.44e-05	0.0406
MIDN	1.47	2.44e-05	0.0406
244356_at	0.52	2.47e-05	0.041
FRY	1.6	2.48e-05	0.0411
BAX	1.48	2.5e-05	0.0412
SULF2	1.43	2.51e-05	0.0412
RBPMS	1.43	2.51e-05	0.0412
GATAD2A	1.58	2.58e-05	0.0423
227897_at	1.42	2.59e-05	0.0423
SEC24D	1.41	2.61e-05	0.0424
SESN2	1.43	2.61e-05	0.0424
LITAF	1.66	2.62e-05	0.0424
TIMP2	1.43	2.62e-05	0.0424
DCAF7	1.4	2.63e-05	0.0425
SBK1	1.57	2.66e-05	0.0428
213156_at	0.53	2.69e-05	0.0432
C4orf32	0.66	2.71e-05	0.0433
FAM70A	1.6	2.72e-05	0.0435
SELO	1.45	2.75e-05	0.0437
1559723_s_at	0.63	2.75e-05	0.0437
221059_s_at	1.46	2.78e-05	0.0441
DDAH1	1.45	2.79e-05	0.0441
PLAA	1.41	2.79e-05	0.0441
PAPPA	1.67	2.83e-05	0.0445
GOSR2	1.44	2.84e-05	0.0445
UCHL5	1.57	2.84e-05	0.0445
SSR1	1.44	2.91e-05	0.0454
CAMK2D	1.45	2.92e-05	0.0454
SOGA2	1.52	2.94e-05	0.0457
SYT11	1.4	2.97e-05	0.046
GABRB3	1.8	3e-05	0.0463
ANXA1	1.92	3e-05	0.0463
233479_at	0.67	3.06e-05	0.047
UG0898H09	0.5	3.06e-05	0.047
NFE2L2	1.49	3.08e-05	0.0471
232592_at	0.65	3.09e-05	0.0472
AMOTL2	1.42	3.1e-05	0.0472
PTPRA	1.41	3.1e-05	0.0472
YARS	1.49	3.17e-05	0.048
MFHAS1	1.47	3.19e-05	0.048
GAB2	1.44	3.19e-05	0.048
RIMS3	1.44	3.2e-05	0.048
TUBG1	1.42	3.2e-05	0.048
WASF2	1.67	3.2e-05	0.048

## Sheet: Suppl. Table 1 - Sheet 4
Supplementary Table T1	UKN4		0.05 µM MeHg
Probe sets / Gene names	Fold change	p Value	adjusted p Value
SEPW1	0.48	2.72e-08	0.0112
SEPW1	0.51	3.58e-08	0.0112

## Sheet: Suppl. Table 1 - Sheet 5
Supplementary Table T1	JRC		1.21 mM VPA
Probe sets / Gene names	Fold change	p Value	adjusted p Value
SNAP25	7.13	8.36e-12	1.64e-06
RUNDC3B	9.59	1.02e-11	1.64e-06
SLC16A14	0.07	1.1e-11	1.64e-06
PRKCB	7.14	1.2e-11	1.64e-06
NFE2L3	10.24	1.31e-11	1.64e-06
CXCL14	0.1	2e-11	2.03e-06
RUNDC3B	14.22	2.26e-11	2.03e-06
AP1S3	6.85	3.36e-11	2.64e-06
ESRG	0.22	7.34e-11	5.01e-06
RBM20	4.62	7.97e-11	5.01e-06
GCH1	4.58	1.24e-10	7.07e-06
LRRC3B	0.11	1.51e-10	7.92e-06
ST6GALNAC5	0.13	1.77e-10	8.56e-06
SOX1	0.09	2.07e-10	9.01e-06
CNTN1	6.99	2.26e-10	9.01e-06
RNF128	10.21	2.3e-10	9.01e-06
PDE4DIP	7.03	2.57e-10	9.49e-06
SKP2	0.22	3.16e-10	1.04e-05
NFASC	5.48	3.16e-10	1.04e-05
225573_at	5.71	3.55e-10	1.11e-05
PRKCB	6.22	3.92e-10	1.11e-05
C8orf48	3.58	3.97e-10	1.11e-05
CXCL14	0.12	4.07e-10	1.11e-05
SAMHD1	5.13	5.43e-10	1.42e-05
MIPEP	3.59	5.78e-10	1.45e-05
SUSD5	7.78	7.09e-10	1.66e-05
LEPR	0.17	7.42e-10	1.66e-05
EPHA3	4.17	7.42e-10	1.66e-05
232105_at	0.19	8.09e-10	1.75e-05
HSPA2	5.19	8.4e-10	1.75e-05
CPVL	3.56	9.14e-10	1.75e-05
INA	3.87	9.17e-10	1.75e-05
GAP43	5.4	9.37e-10	1.75e-05
MT1X	5.94	9.49e-10	1.75e-05
PRKCB	4.88	1.06e-09	1.82e-05
SHISA9	4.02	1.06e-09	1.82e-05
ATP6V0E2	3.29	1.09e-09	1.82e-05
FGFBP3	0.13	1.1e-09	1.82e-05
1560285_at	4.46	1.14e-09	1.84e-05
TNFRSF11B	0.18	1.19e-09	1.86e-05
227963_at	0.08	1.24e-09	1.87e-05
CDK19	0.28	1.25e-09	1.87e-05
1560286_s_at	8.62	1.28e-09	1.87e-05
229951_x_at	3.3	1.39e-09	1.98e-05
ZIC2	0.21	1.51e-09	2.11e-05
TNFRSF11B	0.27	1.59e-09	2.17e-05
216336_x_at	3.85	1.71e-09	2.25e-05
GJA3	5.45	1.72e-09	2.25e-05
REEP1	4.19	1.83e-09	2.3e-05
CLIC6	3.12	1.86e-09	2.3e-05
CLDN10	4.19	1.9e-09	2.3e-05
SGK3	3.21	1.91e-09	2.3e-05
C10orf47	3.59	1.95e-09	2.31e-05
SERPINI1	4.16	2.01e-09	2.34e-05
1559535_s_at	0.27	2.27e-09	2.56e-05
SSPN	0.31	2.28e-09	2.56e-05
TDRD3	0.35	2.4e-09	2.6e-05
FEZF2	0.09	2.44e-09	2.6e-05
POPDC3	5.39	2.44e-09	2.6e-05
TTC32	0.3	2.6e-09	2.72e-05
LAMP3	4.9	2.78e-09	2.82e-05
TEX15	4.73	2.8e-09	2.82e-05
DSCR6	0.18	2.87e-09	2.82e-05
NPTX2	4.51	2.87e-09	2.82e-05
SPAG6	5.11	2.94e-09	2.84e-05
SCFD2	3.41	3.09e-09	2.94e-05
CLDN23	3.74	3.32e-09	3e-05
ELOVL2	3.19	3.33e-09	3e-05
227866_at	0.36	3.34e-09	3e-05
BRP44L	2.94	3.38e-09	3e-05
MICB	7.3	3.39e-09	3e-05
PPP2R2C	2.94	3.71e-09	3.23e-05
PPP2R2B	4.2	3.86e-09	3.32e-05
REEP1	2.96	3.99e-09	3.33e-05
ATP6V0D1	2.86	4.03e-09	3.33e-05
MET	3.21	4.03e-09	3.33e-05
ID4	0.31	4.31e-09	3.46e-05
GALC	0.36	4.33e-09	3.46e-05
B3GALNT1	0.28	4.39e-09	3.46e-05
ST6GALNAC5	0.14	4.43e-09	3.46e-05
TET1	0.35	4.46e-09	3.46e-05
THAP9	0.21	4.54e-09	3.47e-05
PCLO	3.43	4.62e-09	3.5e-05
SREK1	0.25	4.76e-09	3.52e-05
ZNF638	0.31	4.77e-09	3.52e-05
CHAC2	3.77	5.01e-09	3.66e-05
CREG1	2.93	5.08e-09	3.67e-05
ERVMER61-1	9.32	5.33e-09	3.8e-05
DRAM2	0.34	5.6e-09	3.95e-05
BIK	3.56	5.68e-09	3.96e-05
NEFL	10.32	6.12e-09	4.22e-05
HLA-DQB1	4.1	6.24e-09	4.26e-05
PLAG1	0.37	6.31e-09	4.26e-05
ALG13	0.37	6.48e-09	4.3e-05
RAB7L1	5.91	6.71e-09	4.3e-05
HERC5	4.73	6.73e-09	4.3e-05
GDAP1	5.09	6.75e-09	4.3e-05
CD200	0.21	6.75e-09	4.3e-05
LOC645212	0.38	6.84e-09	4.3e-05
WNT2B	6.56	6.89e-09	4.3e-05
H2BFXP	0.3	6.91e-09	4.3e-05
RAB7L1	3.5	7.4e-09	4.56e-05
LHX2	0.22	7.62e-09	4.64e-05
RRAGD	2.47	7.97e-09	4.82e-05
PNISR	0.35	8.34e-09	4.96e-05
GMDS	2.72	8.38e-09	4.96e-05
NMNAT2	5.63	8.5e-09	4.96e-05
STAG2	0.34	8.52e-09	4.96e-05
GPD1L	3.26	8.6e-09	4.96e-05
HIVEP3	3.49	8.93e-09	5.05e-05
LOC389765	0.34	8.96e-09	5.05e-05
GABRB2	4.47	9.01e-09	5.05e-05
B3GALNT1	0.29	9.13e-09	5.08e-05
SCN3A	7.3	9.29e-09	5.09e-05
PNMA2	3.1	9.32e-09	5.09e-05
TUBB2A	2.84	9.41e-09	5.09e-05
235676_at	3.09	9.68e-09	5.11e-05
SPP1	3.04	9.73e-09	5.11e-05
CADM2	4.28	9.84e-09	5.11e-05
LOC344595	4.35	9.87e-09	5.11e-05
238466_at	0.34	9.93e-09	5.11e-05
LOC728342	3.43	9.93e-09	5.11e-05
TPBG	0.19	1.01e-08	5.17e-05
ZNF254	0.35	1.04e-08	5.23e-05
SPOCK1	3.03	1.04e-08	5.23e-05
NRGN	3.71	1.07e-08	5.31e-05
SUCLG2	0.42	1.08e-08	5.32e-05
GOSR2	3	1.1e-08	5.35e-05
233238_s_at	5.82	1.1e-08	5.35e-05
LOC283683	3.62	1.11e-08	5.35e-05
FEZF2	0.1	1.12e-08	5.35e-05
VAMP8	2.78	1.13e-08	5.35e-05
GMPR	3.7	1.13e-08	5.35e-05
MT1E	3.76	1.19e-08	5.53e-05
PHF11	0.35	1.19e-08	5.53e-05
IGF1R	4.84	1.25e-08	5.76e-05
SCRG1	0.21	1.26e-08	5.79e-05
SLC39A8	3.25	1.28e-08	5.83e-05
239682_at	0.34	1.29e-08	5.83e-05
LACTB	2.85	1.3e-08	5.83e-05
POU4F1	3.33	1.33e-08	5.89e-05
ZBTB8A	0.35	1.33e-08	5.89e-05
LOC100507421	3.12	1.37e-08	6e-05
PPM1E	2.65	1.39e-08	6.07e-05
PCDH20	3.95	1.41e-08	6.07e-05
FAM213A	0.32	1.42e-08	6.07e-05
KIAA1430	0.35	1.43e-08	6.07e-05
RDH10	3.41	1.43e-08	6.07e-05
SEPT6	3.01	1.5e-08	6.28e-05
ZBTB26	0.36	1.5e-08	6.28e-05
MT1H	4.06	1.51e-08	6.28e-05
PLA2G4A	5.1	1.55e-08	6.37e-05
TPD52L1	3.27	1.55e-08	6.37e-05
PPP1R14A	2.58	1.59e-08	6.46e-05
220038_at	4.9	1.59e-08	6.46e-05
PDCD4	0.4	1.61e-08	6.47e-05
TRIM22	0.26	1.63e-08	6.53e-05
MIPEP	2.84	1.66e-08	6.54e-05
KRT23	4.41	1.66e-08	6.54e-05
NUP98	2.7	1.67e-08	6.54e-05
PPAPDC1B	0.26	1.68e-08	6.55e-05
CD302	5.13	1.69e-08	6.55e-05
HNRNPD	0.32	1.72e-08	6.57e-05
PNISR	0.3	1.72e-08	6.57e-05
SUCLG2	0.42	1.73e-08	6.57e-05
CXorf57	2.75	1.74e-08	6.57e-05
ELK4	0.34	1.75e-08	6.57e-05
FAM129A	3.96	1.78e-08	6.63e-05
CDH6	3.34	1.79e-08	6.63e-05
RFX3	0.39	1.79e-08	6.63e-05
SUCLG2	0.4	1.81e-08	6.64e-05
SPAG6	8.19	1.83e-08	6.69e-05
RASGRP1	0.21	1.93e-08	6.96e-05
229613_at	2.3	1.94e-08	6.96e-05
KLHL5	2.53	1.94e-08	6.96e-05
NR1D2	0.42	1.99e-08	7.09e-05
MYO10	3.45	2.01e-08	7.14e-05
GABRB2	2.52	2.04e-08	7.21e-05
C5orf41	0.29	2.07e-08	7.26e-05
238623_at	0.29	2.1e-08	7.26e-05
NEFL	4.72	2.1e-08	7.26e-05
C4orf32	8.99	2.11e-08	7.26e-05
PRR24	3.11	2.12e-08	7.26e-05
PDCD4	0.45	2.16e-08	7.31e-05
LACTB	3.31	2.17e-08	7.31e-05
CRLF1	6.37	2.17e-08	7.31e-05
CYP1A1	0.3	2.18e-08	7.31e-05
SYTL4	2.95	2.2e-08	7.35e-05
NME5	2.75	2.25e-08	7.46e-05
HLA-DQB1	2.73	2.26e-08	7.46e-05
SUV420H1	0.35	2.27e-08	7.47e-05
ZNF678	0.32	2.29e-08	7.5e-05
THAP2	0.21	2.31e-08	7.51e-05
RFX3	0.43	2.33e-08	7.53e-05
SENP6	0.28	2.42e-08	7.67e-05
EPC1	0.42	2.43e-08	7.67e-05
FZD3	0.38	2.43e-08	7.67e-05
CRIP1	6.45	2.45e-08	7.67e-05
STMN3	3.2	2.45e-08	7.67e-05
CECR1	0.4	2.46e-08	7.67e-05
LCORL	0.28	2.46e-08	7.67e-05
CNTN1	4.18	2.47e-08	7.67e-05
MIR22HG	2.85	2.48e-08	7.67e-05
WNK3	0.41	2.52e-08	7.72e-05
ABHD12	2.69	2.52e-08	7.72e-05
MCOLN3	7.98	2.54e-08	7.73e-05
232254_at	4.96	2.62e-08	7.95e-05
CALCB	4.37	2.74e-08	8.27e-05
MT1F	4	2.78e-08	8.34e-05
STAG2	0.41	2.79e-08	8.34e-05
SAMHD1	3.73	2.88e-08	8.58e-05
RBP7	4.35	2.92e-08	8.64e-05
GPC4	2.64	2.95e-08	8.67e-05
EFS	0.29	2.97e-08	8.67e-05
SEMA6D	0.39	2.97e-08	8.67e-05
GM2A	2.29	3.01e-08	8.72e-05
ZNF826P	0.32	3.01e-08	8.72e-05
NFE2L3	3.78	3.03e-08	8.72e-05
SNCA	2.51	3.05e-08	8.73e-05
RBM39	0.35	3.09e-08	8.8e-05
SLC36A1	2.41	3.11e-08	8.8e-05
ZNF33A	0.35	3.11e-08	8.8e-05
NREP	0.43	3.14e-08	8.84e-05
TMCC3	3.75	3.16e-08	8.86e-05
ANAPC7	2.96	3.23e-08	9.02e-05
MT2A	4.15	3.32e-08	9.15e-05
242300_at	2.19	3.32e-08	9.15e-05
CORO1A	2.19	3.32e-08	9.15e-05
MFSD1	2.38	3.36e-08	9.17e-05
ZNF804A	2.79	3.37e-08	9.17e-05
TAGLN2	2.32	3.37e-08	9.17e-05
PLA2G16	3.06	3.43e-08	9.28e-05
SALL3	0.38	3.48e-08	9.37e-05
MCL1	2.63	3.54e-08	9.46e-05
GTSF1	8.29	3.56e-08	9.46e-05
NEFL	5.66	3.58e-08	9.46e-05
C1orf54	0.3	3.59e-08	9.46e-05
231040_at	0.44	3.6e-08	9.46e-05
LPL	0.1	3.62e-08	9.46e-05
GMDS	3.5	3.64e-08	9.46e-05
YPEL1	0.26	3.65e-08	9.46e-05
37590_g_at	0.36	3.67e-08	9.46e-05
ADNP	0.41	3.67e-08	9.46e-05
CYCS	2.75	3.68e-08	9.46e-05
KISS1R	6.53	3.7e-08	9.49e-05
TMEM205	2.36	3.76e-08	9.59e-05
CUL4B	0.42	3.79e-08	9.64e-05
GNS	3.39	3.82e-08	9.66e-05
SRXN1	2.72	3.84e-08	9.66e-05
ONECUT2	3.65	3.85e-08	9.66e-05
ALG13	0.37	3.87e-08	9.68e-05
ANAPC1	0.39	3.92e-08	9.78e-05
SNF8	2.68	3.99e-08	9.89e-05
EBNA1BP2	2.3	4.01e-08	9.89e-05
SLC7A5	3.12	4.02e-08	9.89e-05
PRADC1	2.18	4.04e-08	9.9e-05
PCP4L1	2.73	4.06e-08	9.9e-05
CORO2A	2.64	4.07e-08	9.9e-05
FAM105A	2.76	4.09e-08	9.91e-05
SLC39A8	3.6	4.1e-08	9.91e-05
WNK3	0.44	4.12e-08	9.91e-05
ELL2	2.66	4.13e-08	9.91e-05
RSF1	0.45	4.19e-08	0.0001
NCEH1	3.2	4.24e-08	0.0001
FOXC2	2.8	4.24e-08	0.0001
DEPDC7	3.46	4.24e-08	0.0001
EFHD1	2.22	4.46e-08	0.000105
SMAD4	0.42	4.55e-08	0.000107
TNFSF9	3.24	4.56e-08	0.000107
PPARGC1A	2.58	4.63e-08	0.000108
UFC1	0.41	4.68e-08	0.000108
227044_at	0.45	4.7e-08	0.000109
RHOB	2.5	4.78e-08	0.00011
SLC25A36	0.43	4.8e-08	0.00011
231832_at	2.77	4.91e-08	0.000112
MT1G	2.92	4.99e-08	0.000113
SDF2L1	3.02	5e-08	0.000113
MKRN1	0.46	5.09e-08	0.000115
FAHD1	2.32	5.17e-08	0.000116
SH3KBP1	3.08	5.21e-08	0.000117
PATZ1	0.46	5.28e-08	0.000118
228974_at	0.41	5.3e-08	0.000118
NR1D2	0.46	5.34e-08	0.000118
TXNDC15	0.42	5.35e-08	0.000118
PAFAH1B1	0.37	5.37e-08	0.000118
SMARCA1	0.46	5.38e-08	0.000118
LAYN	3.76	5.48e-08	0.000119
EPC1	0.39	5.48e-08	0.000119
227533_at	0.41	5.5e-08	0.000119
STEAP1	3.63	5.51e-08	0.000119
FOXG1	0.31	5.53e-08	0.000119
SH3BGR	3.76	5.53e-08	0.000119
MSL1	0.37	5.54e-08	0.000119
RFTN2	0.13	5.71e-08	0.000122
SLC23A2	2.84	5.76e-08	0.000122
RHOF	2.82	5.76e-08	0.000122
227368_at	0.27	5.77e-08	0.000122
ASTN2	2.19	5.8e-08	0.000122
SFXN3	4.02	5.82e-08	0.000122
LPL	0.21	5.89e-08	0.000123
C5orf41	0.29	5.91e-08	0.000123
206286_s_at	0.29	5.93e-08	0.000123
AS3MT	0.47	5.99e-08	0.000123
UCHL3	2.66	6e-08	0.000123
CCNYL1	2.43	6.03e-08	0.000123
TACSTD2	6.8	6.04e-08	0.000123
KIAA0368	0.36	6.06e-08	0.000123
GPNMB	2.63	6.08e-08	0.000123
LPCAT2	3.85	6.08e-08	0.000123
PCLO	2.9	6.09e-08	0.000123
PNISR	0.35	6.1e-08	0.000123
CHST9	5.14	6.11e-08	0.000123
GDAP1	5.27	6.16e-08	0.000123
OSTM1	2.72	6.17e-08	0.000123
ACTG2	0.38	6.2e-08	0.000123
MTMR6	2.57	6.21e-08	0.000123
213657_s_at	0.34	6.24e-08	0.000124
C5orf41	0.3	6.3e-08	0.000124
SATB2	3.3	6.31e-08	0.000124
235429_at	0.42	6.32e-08	0.000124
AK4	0.44	6.33e-08	0.000124
GNG4	2.22	6.37e-08	0.000124
CLTB	3.37	6.37e-08	0.000124
GABPA	0.48	6.38e-08	0.000124
ONECUT2	2.24	6.41e-08	0.000124
CWF19L2	0.36	6.44e-08	0.000124
LOC153682	0.41	6.56e-08	0.000126
RRAGD	2.84	6.57e-08	0.000126
PRSS12	7.64	6.66e-08	0.000127
OPRK1	0.28	6.66e-08	0.000127
209994_s_at	2.71	6.72e-08	0.000128
MT1X	4.76	6.76e-08	0.000128
QDPR	2.18	6.8e-08	0.000128
SMARCA2	2.41	6.86e-08	0.000129
235147_at	2.98	6.88e-08	0.000129
UQCR10	2.03	6.98e-08	0.000131
ABCG2	3.2	7.08e-08	0.000132
FZD3	0.37	7.27e-08	0.000134
ZNF302	0.37	7.29e-08	0.000134
TTC40	2.42	7.35e-08	0.000134
SSFA2	3.67	7.35e-08	0.000134
PCIF1	2.51	7.35e-08	0.000134
LOC100505894	0.17	7.37e-08	0.000134
ATG4A	2.52	7.38e-08	0.000134
MAN1A2	3.48	7.39e-08	0.000134
ARIH2	2.15	7.41e-08	0.000134
ZCCHC12	2.35	7.42e-08	0.000134
HNRNPU-AS1	0.27	7.45e-08	0.000135
NCAM1	2.65	7.51e-08	0.000135
HSPA4L	2.59	7.6e-08	0.000135
ARL8B	2.25	7.6e-08	0.000135
SEC11C	2.51	7.62e-08	0.000135
HMGCS1	0.44	7.63e-08	0.000135
MAPT	2.07	7.63e-08	0.000135
LOC400043	2.77	7.67e-08	0.000136
MYC	3.93	7.7e-08	0.000136
CD200	0.18	7.71e-08	0.000136
WARS	2.25	7.82e-08	0.000137
LINC00540	3.24	7.84e-08	0.000137
ZNF561	0.4	7.85e-08	0.000137
ADAMTS19	2.51	7.85e-08	0.000137
GRB14	3.9	7.97e-08	0.000138
HIGD1A	2.59	8.06e-08	0.000139
ZMYM2	0.46	8.16e-08	0.000141
FZD3	0.31	8.22e-08	0.000141
FXR1	0.47	8.23e-08	0.000141
PDE4D	2.61	8.25e-08	0.000141
SLC16A6	2.9	8.27e-08	0.000141
C19orf42	0.43	8.29e-08	0.000141
SLC39A14	2.16	8.39e-08	0.000142
KIF9	2.51	8.42e-08	0.000142
PDE4B	0.25	8.44e-08	0.000142
PBX2	0.48	8.52e-08	0.000143
SYNJ2	3.01	8.6e-08	0.000144
ZNF148	0.46	8.61e-08	0.000144
238501_at	0.29	8.65e-08	0.000144
SLCO4C1	3.26	8.82e-08	0.000147
LOC100287616	3.47	8.87e-08	0.000147
SAMHD1	3.09	8.96e-08	0.000148
236882_at	2.27	9.19e-08	0.000152
1558102_at	0.49	9.22e-08	0.000152
GKAP1	0.37	9.28e-08	0.000153
BTBD11	2.3	9.32e-08	0.000153
SIX3	0.33	9.4e-08	0.000154
241780_at	0.1	9.57e-08	0.000156
EHD4	3.81	9.58e-08	0.000156
LINC00246B	0.34	9.69e-08	0.000157
LAMP1	2.72	9.87e-08	0.00016
TRIM55	4.25	9.96e-08	0.000161
TPD52L1	2.43	9.99e-08	0.000161
HLA-DQB1	2.65	1e-07	0.000161
NEBL	3.3	1e-07	0.000161
ZNF25	0.36	1.01e-07	0.000161
PDCD4	0.48	1.01e-07	0.000161
PCMTD1	0.26	1.01e-07	0.000161
TDRD3	0.46	1.03e-07	0.000163
CTSB	2.39	1.03e-07	0.000163
LACTB	4.17	1.04e-07	0.000163
FKBP1A	2.27	1.04e-07	0.000163
TMEM68	0.4	1.05e-07	0.000164
TMOD2	3.67	1.05e-07	0.000164
DLX6	5.45	1.05e-07	0.000164
223538_at	0.43	1.05e-07	0.000164
LINC00461	0.15	1.07e-07	0.000166
PDCD4	0.46	1.07e-07	0.000166
1554043_a_at	0.4	1.08e-07	0.000166
CLP1	0.33	1.08e-07	0.000166
SNCA	2.46	1.08e-07	0.000166
C17orf49	0.36	1.09e-07	0.000166
EPB41L4A-AS1	0.34	1.09e-07	0.000166
KRT7	5.7	1.09e-07	0.000166
TPMT	2.38	1.09e-07	0.000166
241853_at	0.29	1.09e-07	0.000166
POP5	2.29	1.09e-07	0.000166
HES5	0.13	1.1e-07	0.000166
LARP6	3.69	1.11e-07	0.000167
SH3KBP1	2.6	1.12e-07	0.000168
SERPINB2	0.15	1.12e-07	0.000168
235092_at	3.52	1.13e-07	0.000169
PPAPDC1B	0.47	1.15e-07	0.000171
C12orf76	0.3	1.15e-07	0.000171
PPM1A	0.42	1.16e-07	0.000172
HDGFRP3	0.5	1.16e-07	0.000172
HDAC8	2.59	1.16e-07	0.000172
FNDC3B	3.27	1.16e-07	0.000172
DNALI1	0.32	1.17e-07	0.000173
HTR2C	0.11	1.17e-07	0.000173
FABP3	4.28	1.18e-07	0.000173
FAM155A	2.07	1.18e-07	0.000173
POU5F1B	0.46	1.19e-07	0.000174
SCPEP1	2.39	1.19e-07	0.000174
NF1	0.37	1.2e-07	0.000174
OIP5-AS1	0.4	1.2e-07	0.000174
RSU1	2.76	1.2e-07	0.000174
ASCL1	0.16	1.22e-07	0.000176
INPP5F	2.54	1.23e-07	0.000177
OBFC2A	2.34	1.24e-07	0.000178
RICTOR	0.49	1.24e-07	0.000178
MAP2K6	0.43	1.25e-07	0.000178
ZBTB10	0.39	1.25e-07	0.000179
ZNF518A	0.39	1.26e-07	0.000179
KANSL1-AS1	0.48	1.27e-07	0.00018
C11orf70	2.07	1.27e-07	0.00018
OSTM1	2.88	1.28e-07	0.00018
TMEM31	0.32	1.28e-07	0.00018
CREBZF	0.45	1.28e-07	0.00018
RPL31	0.28	1.29e-07	0.00018
ZNF711	0.47	1.29e-07	0.00018
FAHD1	2.24	1.29e-07	0.00018
CHIC1	0.43	1.29e-07	0.00018
METTL21A	0.23	1.29e-07	0.00018
PPP1R14C	3.53	1.3e-07	0.00018
RPS24	2.68	1.3e-07	0.00018
DNAJB6	2.12	1.3e-07	0.00018
RHOF	2.23	1.31e-07	0.000181
MSX2	3.54	1.31e-07	0.000181
CHST9	4.67	1.33e-07	0.000182
SOAT1	2.46	1.33e-07	0.000182
PDHA1	2.13	1.33e-07	0.000182
CDK2AP2	2.31	1.35e-07	0.000184
NARG2	0.48	1.35e-07	0.000184
CYB561	2.08	1.35e-07	0.000184
GPX3	2.98	1.36e-07	0.000185
PRKRA	0.42	1.37e-07	0.000185
C1orf213	0.43	1.38e-07	0.000186
ZNF618	0.38	1.39e-07	0.000186
HNRNPH3	0.47	1.39e-07	0.000186
BAZ2B	0.4	1.39e-07	0.000186
AIMP1	0.4	1.39e-07	0.000186
TES	2.31	1.41e-07	0.000189
TRIM9	2.04	1.42e-07	0.00019
226458_at	0.38	1.43e-07	0.00019
LAMP1	2.65	1.43e-07	0.00019
ODC1	2.02	1.43e-07	0.00019
237911_at	0.18	1.45e-07	0.000192
TSPYL5	3.25	1.46e-07	0.000192
1559534_at	0.3	1.46e-07	0.000192
ZEB1-AS1	0.5	1.49e-07	0.000196
JAM2	0.41	1.49e-07	0.000196
MRPL40	2.16	1.5e-07	0.000196
PEPD	2.07	1.51e-07	0.000196
LOC338758	2.22	1.51e-07	0.000196
RHOBTB1	0.43	1.51e-07	0.000196
ROGDI	2.06	1.51e-07	0.000196
1558103_a_at	0.49	1.52e-07	0.000197
OBFC2A	2.05	1.53e-07	0.000198
BEX2	1.99	1.54e-07	0.000198
MSX2	2.17	1.55e-07	0.000199
SMAD1	0.44	1.55e-07	0.000199
STEAP1B	3.08	1.56e-07	0.0002
LGALS1	3.68	1.57e-07	0.000201
MAP6	0.47	1.58e-07	0.000202
SMARCA2	3	1.61e-07	0.000205
GPX7	0.44	1.61e-07	0.000205
RDH10	5.38	1.62e-07	0.000205
TAF9B	0.38	1.62e-07	0.000205
INSIG1	0.48	1.63e-07	0.000205
EIF2D	0.49	1.63e-07	0.000205
SKAP2	3.14	1.63e-07	0.000205
ZNF43	0.29	1.64e-07	0.000206
HOXA1	3.68	1.65e-07	0.000207
227827_at	0.34	1.66e-07	0.000208
USP47	0.38	1.66e-07	0.000208
APIP	0.47	1.69e-07	0.00021
PPM1H	2.89	1.69e-07	0.00021
KAT6B	0.46	1.69e-07	0.00021
ZXDB	0.49	1.7e-07	0.000211
CENPV	0.33	1.71e-07	0.000211
SLC30A1	2.17	1.72e-07	0.000212
C1RL	0.43	1.72e-07	0.000212
PIGH	2.21	1.73e-07	0.000212
ASB3	0.51	1.73e-07	0.000212
CDC37	2.35	1.73e-07	0.000212
LOC100507557	0.26	1.73e-07	0.000212
ZNF451	0.46	1.74e-07	0.000212
243302_at	2.37	1.74e-07	0.000212
COMMD9	2.12	1.75e-07	0.000212
ARID2	0.49	1.75e-07	0.000212
NCAM1	2.79	1.75e-07	0.000212
LOC254128	0.41	1.77e-07	0.000214
STAG2	0.45	1.77e-07	0.000214
KRT18	2.76	1.8e-07	0.000216
NQO2	2.14	1.8e-07	0.000216
TGFA	2.12	1.82e-07	0.000217
AHNAK2	3.07	1.82e-07	0.000217
238751_at	0.39	1.83e-07	0.000218
228158_at	2.6	1.83e-07	0.000218
SLC1A4	2.27	1.86e-07	0.000221
HLA-DMA	2.45	1.87e-07	0.000222
SREK1IP1	0.45	1.9e-07	0.000225
PCDH7	2.65	1.9e-07	0.000225
PCDH18	0.48	1.91e-07	0.000225
HNRNPA2B1	0.39	1.93e-07	0.000227
NFATC2	2.02	1.93e-07	0.000227
ZNF193	0.49	1.95e-07	0.000228
UFD1L	2.08	1.95e-07	0.000228
RICTOR	0.51	1.95e-07	0.000228
BBS9	2.1	1.96e-07	0.000228
213484_at	2.5	1.97e-07	0.000229
NUPL1	0.37	1.97e-07	0.000229
DCLK1	7.33	1.98e-07	0.00023
PDE4DIP	2.69	1.99e-07	0.00023
C1orf53	3.54	1.99e-07	0.00023
MAX	1.89	1.99e-07	0.00023
TOMM40L	2	2e-07	0.00023
COL9A1	0.38	2e-07	0.00023
CLSTN2	4.08	2.03e-07	0.000234
OIP5-AS1	0.38	2.04e-07	0.000234
IKBIP	2.47	2.05e-07	0.000234
DCAF4	2.13	2.05e-07	0.000234
BPTF	0.52	2.05e-07	0.000234
GALNT10	2.59	2.06e-07	0.000235
ADRB1	3.64	2.07e-07	0.000235
GNG4	2.31	2.07e-07	0.000235
209836_x_at	1.99	2.08e-07	0.000235
KIAA1462	3.56	2.08e-07	0.000235
ACOT7	1.96	2.08e-07	0.000235
CLU	2.04	2.09e-07	0.000235
TMEM106B	0.44	2.09e-07	0.000235
BRWD1	0.47	2.12e-07	0.000237
223313_s_at	0.41	2.12e-07	0.000237
CLDN6	2.61	2.12e-07	0.000237
GNE	0.48	2.13e-07	0.000238
ZNF785	0.38	2.15e-07	0.000239
TDRD3	0.48	2.15e-07	0.000239
VPS53	2.28	2.19e-07	0.000242
FABP7	0.31	2.19e-07	0.000242
G3BP1	0.47	2.19e-07	0.000242
DDX59	0.45	2.19e-07	0.000242
GRIK2	2.95	2.2e-07	0.000242
AKAP1	2.11	2.21e-07	0.000243
242007_at	0.4	2.22e-07	0.000244
PRMT6	2.04	2.23e-07	0.000244
TOX3	0.51	2.23e-07	0.000244
CSGALNACT1	2.89	2.24e-07	0.000244
ROR1	2.27	2.24e-07	0.000245
PRELID1	1.93	2.26e-07	0.000245
SNAPC3	2.11	2.26e-07	0.000246
214239_x_at	0.49	2.27e-07	0.000247
TM4SF1	0.33	2.28e-07	0.000247
NEFH	5.3	2.3e-07	0.000248
SERPINE1	4.73	2.3e-07	0.000248
PAQR5	2.74	2.3e-07	0.000248
LOXL1	2.53	2.31e-07	0.000248
ELK4	0.36	2.31e-07	0.000248
RBBP4	0.5	2.32e-07	0.000248
239339_at	0.45	2.32e-07	0.000248
222344_at	0.39	2.33e-07	0.000249
KLHL2	2.08	2.34e-07	0.00025
UGT3A1	5.14	2.36e-07	0.000251
EML4	2.21	2.39e-07	0.000254
PPID	2.07	2.4e-07	0.000255
ZNF254	0.22	2.41e-07	0.000255
237301_at	0.24	2.41e-07	0.000255
ATP6V0E1	2.04	2.42e-07	0.000256
MAPKAP1	2.24	2.43e-07	0.000256
PHKB	1.86	2.44e-07	0.000256
ZNFX1-AS1	0.48	2.45e-07	0.000257
SYNCRIP	0.42	2.46e-07	0.000258
231952_at	0.47	2.47e-07	0.000258
SPIRE1	2.39	2.47e-07	0.000258
CDKN2A	4.19	2.48e-07	0.000258
SORD	0.4	2.48e-07	0.000259
CA13	2.75	2.49e-07	0.000259
GABRB3	3.63	2.51e-07	0.00026
SFXN1	0.49	2.51e-07	0.00026
KRCC1	0.49	2.52e-07	0.00026
HRAS	2.06	2.52e-07	0.00026
TACC1	2.7	2.53e-07	0.00026
UGT8	3.45	2.56e-07	0.000264
RRS1	2.38	2.57e-07	0.000264
ZNFX1-AS1	0.39	2.58e-07	0.000264
230738_at	0.38	2.59e-07	0.000264
ZNF677	0.53	2.59e-07	0.000264
232049_at	2.13	2.59e-07	0.000264
UBASH3B	2.62	2.59e-07	0.000264
RICTOR	0.4	2.59e-07	0.000264
KBTBD8	2.94	2.62e-07	0.000266
ARMC8	0.41	2.64e-07	0.000267
FKBP1A	2.1	2.64e-07	0.000268
ARHGAP28	2.43	2.65e-07	0.000268
UAP1L1	2.39	2.66e-07	0.000269
RBP1	3.67	2.68e-07	0.000269
COBL	3.61	2.68e-07	0.000269
DLX6-AS1	3.2	2.68e-07	0.000269
ZC3HAV1	1.98	2.69e-07	0.000269
GOSR2	2.57	2.7e-07	0.00027
CDH6	3.88	2.7e-07	0.00027
RHPN2	2.16	2.72e-07	0.000271
ZBTB8OS	1.87	2.72e-07	0.000271
OSTM1	2.46	2.74e-07	0.000273
DDX60	0.47	2.75e-07	0.000273
HSPA12A	2.21	2.75e-07	0.000273
243009_at	0.37	2.76e-07	0.000273
USP34	0.39	2.76e-07	0.000273
RNF146	0.47	2.77e-07	0.000273
239624_at	2.39	2.78e-07	0.000274
C12orf47	0.42	2.79e-07	0.000274
RNF169	0.5	2.81e-07	0.000276
GALNTL4	2.83	2.83e-07	0.000277
LOC285812	2.58	2.83e-07	0.000277
PRMT2	0.35	2.84e-07	0.000278
SMARCA2	3.39	2.84e-07	0.000278
241434_at	0.52	2.86e-07	0.000278
HNRNPR	0.27	2.86e-07	0.000278
C6orf57	0.26	2.87e-07	0.000279
BBIP1	0.49	2.88e-07	0.000279
221261_x_at	0.42	2.89e-07	0.000279
FBXL16	2.9	2.89e-07	0.000279
ZBTB44	0.51	2.89e-07	0.000279
G3BP1	0.46	2.9e-07	0.000279
ATP5G1	2.15	2.9e-07	0.000279
FAH	2.2	2.9e-07	0.000279
LOC344595	2.95	2.91e-07	0.00028
C12orf73	0.47	2.92e-07	0.00028
ABCB4	2.45	2.94e-07	0.00028
SLC38A6	2.02	2.94e-07	0.00028
SLC25A36	0.44	2.94e-07	0.00028
SMARCA1	0.51	2.95e-07	0.00028
PHIP	0.5	2.96e-07	0.00028
DOCK5	3.26	2.97e-07	0.00028
FXR1	0.46	2.97e-07	0.00028
1562921_at	5.42	2.97e-07	0.00028
SGK223	2.61	2.97e-07	0.00028
NCKAP5	0.26	2.97e-07	0.00028
SAT2	0.46	2.97e-07	0.00028
KIAA1967	0.4	2.98e-07	0.00028
KLHL5	2.28	2.98e-07	0.00028
LIPA	2.31	2.98e-07	0.00028
227052_at	0.54	2.98e-07	0.00028
ATP6V1C1	1.97	3e-07	0.000281
OSBPL6	2.28	3.01e-07	0.000281
SLC25A44	2.15	3.01e-07	0.000281
NOL7	2.08	3.04e-07	0.000283
ZNF148	0.35	3.05e-07	0.000284
ATP10D	2.05	3.06e-07	0.000284
ATRX	0.55	3.06e-07	0.000284
NANOS1	2.35	3.09e-07	0.000287
225951_s_at	0.49	3.11e-07	0.000287
EPHA7	3.9	3.11e-07	0.000288
CDH10	0.34	3.12e-07	0.000288
HNRNPH3	0.52	3.13e-07	0.000288
MARCH4	2.09	3.15e-07	0.000289
ANK2	1.85	3.15e-07	0.000289
236220_at	3.01	3.16e-07	0.000289
ZNF593	2.02	3.19e-07	0.000292
CDS1	2.03	3.19e-07	0.000292
MBTD1	0.46	3.2e-07	0.000292
MYO1E	1.92	3.23e-07	0.000294
GDE1	2.12	3.23e-07	0.000294
SLC25A36	0.32	3.23e-07	0.000294
LEF1	2.76	3.24e-07	0.000294
LOC100130155	0.29	3.27e-07	0.000296
TTC17	0.54	3.29e-07	0.000297
ING3	2.03	3.29e-07	0.000297
SEL1L3	2.06	3.3e-07	0.000298
TRIM55	7.84	3.32e-07	0.000299
ARID2	0.53	3.32e-07	0.000299
GTF3C3	0.43	3.33e-07	0.000299
PPP4R2	0.41	3.34e-07	0.000299
ZNF24	0.53	3.35e-07	0.0003
TTC17	0.53	3.36e-07	0.000301
JMJD1C	0.51	3.37e-07	0.000301
COCH	2.94	3.38e-07	0.000301
KIF16B	1.95	3.39e-07	0.000302
BEND6	3.13	3.4e-07	0.000302
230479_at	2.87	3.41e-07	0.000303
WFDC2	1.94	3.41e-07	0.000303
NDRG4	2.23	3.42e-07	0.000303
INPP4B	2.82	3.43e-07	0.000303
228234_at	0.47	3.43e-07	0.000303
FAM160B1	0.42	3.44e-07	0.000303
215470_at	0.44	3.45e-07	0.000304
NAP1L1	0.52	3.46e-07	0.000304
CAPRIN1	0.53	3.47e-07	0.000305
SH2B3	2.75	3.5e-07	0.000307
CYB5R4	1.94	3.51e-07	0.000307
ABHD3	2.23	3.51e-07	0.000307
FAM199X	2.35	3.55e-07	0.00031
NSUN7	0.25	3.56e-07	0.00031
MPV17L2	1.98	3.58e-07	0.000311
226102_at	0.54	3.58e-07	0.000311
USP33	0.51	3.58e-07	0.000311
MCAM	2.98	3.6e-07	0.000312
HNRNPH3	0.5	3.61e-07	0.000313
KLHL28	0.44	3.63e-07	0.000314
QKI	0.48	3.64e-07	0.000315
OSBPL10	3.07	3.66e-07	0.000315
MIER3	0.46	3.66e-07	0.000315
PDIA3	2.17	3.66e-07	0.000315
CDK5	2.25	3.67e-07	0.000315
RPRD2	0.46	3.67e-07	0.000315
ASH1L	0.48	3.68e-07	0.000315
225917_at	0.48	3.68e-07	0.000315
GALNT2	2.73	3.69e-07	0.000315
229580_at	4.51	3.69e-07	0.000315
TMEM144	2.59	3.69e-07	0.000315
RAB7A	1.91	3.7e-07	0.000315
PWWP2A	0.55	3.71e-07	0.000316
RSBN1	0.53	3.74e-07	0.000318
SFXN3	3.61	3.75e-07	0.000318
LEPREL1	3.35	3.75e-07	0.000318
NPTN	2	3.78e-07	0.000319
FLJ13197	0.37	3.79e-07	0.00032
222313_at	0.42	3.8e-07	0.000321
CUL4B	0.42	3.82e-07	0.000322
MRPL43	2.1	3.85e-07	0.000324
TM7SF3	1.92	3.85e-07	0.000324
ANKRA2	0.51	3.92e-07	0.000328
S100B	3.15	3.92e-07	0.000328
TBL1XR1	0.49	3.93e-07	0.000329
CRMP1	2.2	3.94e-07	0.000329
SCFD2	2.54	3.95e-07	0.000329
235573_at	2.37	3.96e-07	0.000329
LOC389831	0.4	3.96e-07	0.000329
C12orf4	1.86	3.97e-07	0.000329
225856_at	0.53	3.97e-07	0.000329
RNF13	1.82	4e-07	0.000331
STAT5B	0.46	4.04e-07	0.000335
PRKCA	3.13	4.05e-07	0.000335
SLC7A10	3.49	4.06e-07	0.000335
HNRNPD	2.29	4.06e-07	0.000335
229926_at	2.14	4.09e-07	0.000336
ARHGAP5	0.23	4.14e-07	0.00034
213158_at	0.45	4.14e-07	0.00034
ZMYND11	0.52	4.16e-07	0.000341
C4orf34	0.5	4.17e-07	0.000342
C12orf47	0.53	4.18e-07	0.000342
ADAMTS19	1.96	4.19e-07	0.000342
SMARCA1	0.55	4.21e-07	0.000343
CLN5	2.01	4.21e-07	0.000343
GABRB3	3.4	4.22e-07	0.000343
GPC3	1.89	4.22e-07	0.000343
NAP1L1	0.53	4.22e-07	0.000343
GPBP1	0.52	4.26e-07	0.000346
CHGB	2.1	4.28e-07	0.000346
C11orf67	1.89	4.29e-07	0.000347
ATP2B1	2.98	4.29e-07	0.000347
FABP7	0.36	4.32e-07	0.000348
RSF1	0.52	4.33e-07	0.000348
ELAVL4	0.26	4.33e-07	0.000348
HSPB11	1.98	4.33e-07	0.000348
IL11	2.07	4.35e-07	0.000349
RAD51C	2.08	4.37e-07	0.00035
227531_at	0.53	4.39e-07	0.000351
CENPV	0.3	4.4e-07	0.000352
ARSI	2.4	4.41e-07	0.000352
228029_at	0.46	4.43e-07	0.000353
LOC100132147	2.48	4.44e-07	0.000353
MXRA5	0.22	4.47e-07	0.000355
PTPN4	0.53	4.47e-07	0.000355
SLC25A16	2.74	4.49e-07	0.000356
MLLT4-AS1	0.41	4.5e-07	0.000356
ZNRD1	0.52	4.52e-07	0.000357
MARCH2	1.79	4.52e-07	0.000357
GALNT2	2.37	4.52e-07	0.000357
TRMT11	0.48	4.53e-07	0.000357
IFI30	2.06	4.56e-07	0.000359
XRN1	0.51	4.57e-07	0.000359
FBXL21	3.55	4.58e-07	0.00036
ATP2B1	2.48	4.59e-07	0.00036
ZBTB41	0.41	4.61e-07	0.00036
CCPG1	2.33	4.61e-07	0.00036
SHQ1	1.81	4.62e-07	0.00036
ANAPC16	0.53	4.62e-07	0.00036
1569311_at	0.53	4.64e-07	0.000361
ZNF518A	0.55	4.64e-07	0.000361
235424_at	1.81	4.65e-07	0.000361
SYNPR	2.65	4.65e-07	0.000361
TAF1D	0.51	4.66e-07	0.000361
NAP1L1	0.52	4.66e-07	0.000361
DNM3	2.41	4.68e-07	0.000362
TXNDC3	3.61	4.69e-07	0.000362
DUSP5	2.9	4.74e-07	0.000366
NRXN3	2.11	4.76e-07	0.000366
ECH1	0.48	4.77e-07	0.000367
TMEM22	1.89	4.78e-07	0.000367
MCTP1	3.23	4.78e-07	0.000367
BBX	0.55	4.81e-07	0.000369
C7orf10	2.27	4.87e-07	0.000373
C22orf39	0.48	4.88e-07	0.000373
ACTN3	0.26	4.89e-07	0.000373
NREP	0.54	4.91e-07	0.000374
ATP6V0E1	2.06	4.91e-07	0.000374
224524_s_at	0.52	4.92e-07	0.000374
DNAJC6	2.48	4.92e-07	0.000374
EDEM2	2.21	4.94e-07	0.000375
CADM2	2.2	4.95e-07	0.000376
GKAP1	0.41	4.96e-07	0.000376
232679_at	0.39	4.99e-07	0.000377
LOC100289026	3.42	4.99e-07	0.000377
DDHD1	2.47	5e-07	0.000377
GPR155	3.48	5.01e-07	0.000378
RPRD1A	0.44	5.02e-07	0.000378
CALM1	2.25	5.03e-07	0.000379
SLC5A3	0.48	5.04e-07	0.000379
NRIP3	2.43	5.07e-07	0.00038
NMNAT2	3.74	5.08e-07	0.000381
LOC730755	3.2	5.09e-07	0.000381
LOC100507495	0.57	5.1e-07	0.000382
CCDC71L	0.51	5.11e-07	0.000382
FBXL5	0.41	5.14e-07	0.000383
CCPG1	2	5.15e-07	0.000383
GTF2H5	0.55	5.17e-07	0.000385
CWF19L2	0.44	5.18e-07	0.000385
DCP1A	0.53	5.21e-07	0.000386
SNX1	2.23	5.21e-07	0.000386
ASB9	2.74	5.23e-07	0.000387
C4orf47	0.48	5.24e-07	0.000387
FAM134B	2.02	5.24e-07	0.000387
237626_at	0.52	5.25e-07	0.000388
ZC3HAV1	2.3	5.26e-07	0.000388
HMGXB4	0.5	5.28e-07	0.000389
ZNF521	0.41	5.3e-07	0.000389
ZNF618	0.53	5.31e-07	0.00039
SRPRB	1.82	5.32e-07	0.00039
LOC285074	0.42	5.35e-07	0.000392
HIVEP3	4.66	5.38e-07	0.000394
LEMD1	0.21	5.42e-07	0.000396
TLK2	0.53	5.43e-07	0.000396
FLJ30901	2.07	5.43e-07	0.000396
SALL1	2.6	5.43e-07	0.000396
SYNPO2	3.46	5.44e-07	0.000396
ZNF382	0.49	5.45e-07	0.000396
229072_at	0.5	5.47e-07	0.000396
KCNG3	2.62	5.47e-07	0.000396
KLHL24	0.43	5.47e-07	0.000396
SREK1IP1	0.51	5.48e-07	0.000396
CD74	2.42	5.49e-07	0.000397
KRT8	2.58	5.52e-07	0.000399
SLC4A7	0.46	5.53e-07	0.000399
NRXN1	2.09	5.54e-07	0.000399
RAB11FIP4	2.72	5.55e-07	0.000399
ARNTL	3.36	5.56e-07	0.000399
EML6	2.81	5.56e-07	0.000399
NFKBIA	0.5	5.57e-07	0.0004
MIB2	0.56	5.59e-07	0.0004
FKBP1A	1.93	5.6e-07	0.0004
240055_at	8.53	5.61e-07	0.0004
SLC25A4	1.92	5.61e-07	0.0004
1564220_a_at	6	5.63e-07	0.000401
RNFT2	2.43	5.63e-07	0.000401
LHX2	0.29	5.64e-07	0.000401
SIAH1	0.53	5.64e-07	0.000401
CDS2	1.95	5.65e-07	0.000401
C5orf4	0.5	5.68e-07	0.000403
PIGM	2.11	5.69e-07	0.000403
GPR155	3.58	5.71e-07	0.000404
NAP1L1	0.53	5.72e-07	0.000404
GRIK2	2.98	5.74e-07	0.000405
PTGR1	2.15	5.76e-07	0.000406
KPNA5	0.41	5.76e-07	0.000406
BPTF	0.4	5.78e-07	0.000406
SLC25A36	0.57	5.78e-07	0.000406
1562275_at	3.32	5.82e-07	0.000408
SYNGR2	2.11	5.83e-07	0.000408
RSU1	2.18	5.83e-07	0.000408
1556911_at	0.28	5.86e-07	0.000409
C3orf14	2.64	5.86e-07	0.000409
LOC100506421	0.24	5.87e-07	0.000409
CTSB	2.3	5.87e-07	0.000409
PDE9A	0.46	5.87e-07	0.000409
LOC100505687	0.49	5.9e-07	0.000411
EIF2AK2	0.56	5.92e-07	0.000412
SNRPA	0.54	5.94e-07	0.000412
LOC100507619	0.43	5.94e-07	0.000412
CCNT2	0.4	5.98e-07	0.000414
MTX3	0.53	6.01e-07	0.000416
MAP3K2	0.46	6.09e-07	0.000421
DYX1C1	2.28	6.11e-07	0.000422
RPL37	0.35	6.14e-07	0.000423
PTRF	1.87	6.14e-07	0.000423
PHF2	0.48	6.17e-07	0.000424
AVEN	0.44	6.18e-07	0.000424
HMGCS1	0.47	6.18e-07	0.000424
NKTR	0.44	6.2e-07	0.000424
224989_at	0.57	6.21e-07	0.000424
242909_at	2.21	6.21e-07	0.000424
SLC25A44	1.92	6.21e-07	0.000424
MAF	0.36	6.24e-07	0.000426
HN1	2.33	6.26e-07	0.000427
CLCN4	2.67	6.27e-07	0.000427
CSDE1	0.55	6.27e-07	0.000427
RFX7	0.55	6.29e-07	0.000427
ST6GALNAC3	1.79	6.29e-07	0.000427
LHFP	2.7	6.3e-07	0.000427
C5orf41	0.46	6.3e-07	0.000427
RRP36	1.86	6.33e-07	0.000429
PHC3	0.5	6.34e-07	0.000429
ZFX	0.56	6.36e-07	0.000429
FOXD1	1.98	6.39e-07	0.000431
238492_at	0.45	6.39e-07	0.000431
MANEA	0.55	6.4e-07	0.000431
TES	2.12	6.4e-07	0.000431
MFSD6	2.91	6.42e-07	0.000431
OSBPL6	1.83	6.42e-07	0.000431
CPE	1.89	6.45e-07	0.000432
CSDE1	0.54	6.46e-07	0.000433
DRAM2	0.48	6.48e-07	0.000433
ZNF566	0.54	6.49e-07	0.000433
CXorf24	0.51	6.5e-07	0.000434
223539_s_at	0.49	6.51e-07	0.000434
AK4	0.51	6.52e-07	0.000434
NDUFS1	1.82	6.52e-07	0.000434
C15orf41	2.2	6.55e-07	0.000435
PCIF1	2.68	6.55e-07	0.000435
SPNS1	1.88	6.57e-07	0.000436
PIGM	2.02	6.58e-07	0.000436
CPSF6	0.47	6.6e-07	0.000437
NREP	0.3	6.63e-07	0.000438
ONECUT2	5.04	6.63e-07	0.000438
POU5F1P4	0.37	6.64e-07	0.000438
GLDC	2.23	6.67e-07	0.00044
ZBTB44	0.55	6.68e-07	0.00044
ZNF827	0.43	6.71e-07	0.000441
SLC16A10	2.8	6.71e-07	0.000441
AHSA2	0.37	6.72e-07	0.000441
SSU72	1.75	6.73e-07	0.000441
GTF2IRD2	0.54	6.74e-07	0.000441
DCTN6	0.57	6.75e-07	0.000441
PDE6D	2.08	6.76e-07	0.000441
243495_s_at	0.52	6.77e-07	0.000442
SNHG6	0.46	6.78e-07	0.000442
SOX11	0.3	6.81e-07	0.000444
CYP1B1	0.29	6.87e-07	0.000447
KAL1	2.46	6.88e-07	0.000447
CTNS	2.11	6.89e-07	0.000447
ARID2	0.35	6.89e-07	0.000447
SNCA	2.71	6.9e-07	0.000447
SMAD1	0.4	6.92e-07	0.000448
ZNF91	0.42	6.93e-07	0.000448
ABCG1	2.26	6.95e-07	0.000449
ZNF93	0.38	6.99e-07	0.000451
229315_at	0.4	6.99e-07	0.000451
PCSK1	2.26	7.02e-07	0.000452
TOX3	0.5	7.02e-07	0.000452
ANKRD10	0.49	7.03e-07	0.000452
ZNF280D	0.43	7.05e-07	0.000453
SOX11	0.3	7.07e-07	0.000453
229879_at	0.52	7.11e-07	0.000456
B3GNT5	0.49	7.12e-07	0.000456
DYX1C1	2.31	7.14e-07	0.000456
MKLN1	0.51	7.14e-07	0.000456
214151_s_at	1.99	7.16e-07	0.000457
PDLIM3	3.16	7.17e-07	0.000457
DFFA	2.02	7.22e-07	0.00046
ROR1	1.84	7.24e-07	0.00046
DPY19L3	0.54	7.25e-07	0.000461
KBTBD2	0.57	7.28e-07	0.000462
PHTF2	0.36	7.3e-07	0.000463
CAPRIN1	0.5	7.31e-07	0.000463
NBAS	0.56	7.38e-07	0.000467
CCPG1	2.23	7.38e-07	0.000467
235581_at	2.47	7.4e-07	0.000468
BMP2K	1.94	7.44e-07	0.000469
EXT2	2.14	7.45e-07	0.000469
POU4F1	2.68	7.46e-07	0.00047
NRXN1	2.74	7.47e-07	0.00047
LOC100506922	1.72	7.49e-07	0.000471
MYNN	0.46	7.56e-07	0.000475
SVIP	2.32	7.65e-07	0.000479
ZNF521	0.42	7.65e-07	0.000479
IDS	2.25	7.67e-07	0.00048
NT5DC1	0.55	7.7e-07	0.000481
GRHL1	2.24	7.7e-07	0.000481
USP46	0.45	7.7e-07	0.000481
TRIM9	2.05	7.71e-07	0.000481
LOC145783	1.84	7.74e-07	0.000482
239545_at	0.34	7.74e-07	0.000482
ZEB1	0.38	7.76e-07	0.000483
TMEM87A	0.54	7.9e-07	0.00049
ABCB7	0.44	7.9e-07	0.00049
TOX3	0.53	7.91e-07	0.00049
MDM4	0.54	7.96e-07	0.000493
243206_at	0.49	7.97e-07	0.000493
TRPC1	0.53	7.97e-07	0.000493
SLC19A3	1.85	7.99e-07	0.000494
MYO10	3.51	8.02e-07	0.000494
KIAA1958	0.48	8.03e-07	0.000494
SNX13	0.47	8.03e-07	0.000494
KAT8	0.5	8.07e-07	0.000496
1557507_at	0.57	8.07e-07	0.000496
BCKDHB	1.96	8.08e-07	0.000496
EIF5A	2.17	8.09e-07	0.000496
HAPLN4	2	8.1e-07	0.000496
MT1P2	2.98	8.12e-07	0.000497
TXNRD1	1.75	8.12e-07	0.000497
ZBED6	0.49	8.14e-07	0.000497
COCH	2.48	8.15e-07	0.000497
NAP1L5	2.16	8.16e-07	0.000497
FZD8	0.41	8.17e-07	0.000498
CHKB	0.58	8.18e-07	0.000498
GPM6B	1.88	8.19e-07	0.000498
MBD2	3.32	8.21e-07	0.000498
SFPQ	0.42	8.21e-07	0.000498
NAA25	0.46	8.22e-07	0.000498
BBS9	2.13	8.24e-07	0.000499
235959_at	0.34	8.3e-07	0.000502
CORO1C	1.98	8.34e-07	0.000503
SLC35F2	2.66	8.34e-07	0.000503
LINC00341	2.2	8.34e-07	0.000503
SDK1	2.45	8.35e-07	0.000503
ATP6V0B	1.76	8.36e-07	0.000503
SLC44A3	2.94	8.37e-07	0.000503
ANKRD50	0.56	8.39e-07	0.000504
ZDHHC16	1.86	8.42e-07	0.000505
CENPC1	0.44	8.42e-07	0.000505
LRRC4C	0.5	8.42e-07	0.000505
238651_at	0.39	8.45e-07	0.000505
PCMTD1	0.38	8.46e-07	0.000505
GBAS	0.48	8.46e-07	0.000505
ZFAND1	0.48	8.47e-07	0.000505
LOC100507421	1.91	8.52e-07	0.000508
RBMX	0.56	8.52e-07	0.000508
HMOX2	1.71	8.53e-07	0.000508
CMBL	0.5	8.56e-07	0.000509
SLC25A39	1.98	8.58e-07	0.00051
ZNF226	0.28	8.59e-07	0.00051
C5orf54	0.42	8.61e-07	0.00051
C3orf52	2.4	8.69e-07	0.000514
RCBTB2	0.25	8.7e-07	0.000514
PSTK	0.36	8.7e-07	0.000514
ZNRD1	0.53	8.7e-07	0.000514
PMEPA1	2.09	8.72e-07	0.000514
PPA2	0.5	8.73e-07	0.000515
SPRY2	0.47	8.74e-07	0.000515
LRRC8C	2.52	8.77e-07	0.000516
DCTPP1	1.93	8.78e-07	0.000516
PDE12	2.08	8.79e-07	0.000517
MEIS1	2.11	8.83e-07	0.000518
C2orf68	0.39	8.83e-07	0.000518
JPH1	2.33	8.84e-07	0.000518
INSIG1	0.47	8.85e-07	0.000518
229255_x_at	1.97	8.88e-07	0.000519
TRIM23	0.5	8.89e-07	0.000519
CUL2	1.89	8.9e-07	0.000519
CHD9	0.48	8.96e-07	0.000522
GLIPR1	2.15	8.97e-07	0.000522
SORT1	1.89	8.97e-07	0.000522
DLK1	0.28	9e-07	0.000523
LXN	0.46	9.07e-07	0.000527
PHF3	0.56	9.14e-07	0.00053
LOC100131067	0.53	9.14e-07	0.00053
UBE2R2	0.53	9.17e-07	0.000531
COIL	0.52	9.19e-07	0.000532
MRPS11	1.73	9.25e-07	0.000535
C10orf11	2.14	9.3e-07	0.000537
SP3	0.47	9.32e-07	0.000538
COIL	0.51	9.34e-07	0.000539
ZNF397	0.41	9.35e-07	0.000539
JMJD1C	0.56	9.43e-07	0.000543
NUFIP2	0.54	9.44e-07	0.000543
CBLN1	2.5	9.45e-07	0.000543
SUPT3H	0.51	9.45e-07	0.000543
244014_x_at	0.33	9.48e-07	0.000544
CPE	1.81	9.5e-07	0.000544
202712_s_at	2.44	9.52e-07	0.000545
ZNF292	0.5	9.55e-07	0.000546
PLEKHH2	2.78	9.57e-07	0.000547
YME1L1	0.39	9.58e-07	0.000547
ZNF449	0.59	9.61e-07	0.000548
SOCS6	0.57	9.63e-07	0.000549
TBL1XR1	0.57	9.65e-07	0.00055
LSM14A	0.56	9.69e-07	0.000551
KCTD14	2.13	9.72e-07	0.000552
NKX3-1	1.85	9.77e-07	0.000555
C2orf68	0.54	9.79e-07	0.000555
ZNF12	0.57	9.8e-07	0.000555
API5	2.65	9.82e-07	0.000556
239834_at	2.76	9.85e-07	0.000557
MIER3	0.45	9.86e-07	0.000558
MRPS12	1.78	9.92e-07	0.00056
TTC17	0.56	9.92e-07	0.00056
HSPA9	1.84	9.98e-07	0.000563
ZNF587B	1.86	1e-06	0.000564
TESC	2.7	1e-06	0.000564
RSBN1	0.55	1.01e-06	0.000566
ANKRD28	0.46	1.01e-06	0.000566
COMMD3	1.79	1.01e-06	0.000566
TAF1D	0.48	1.01e-06	0.000566
ZNF24	0.52	1.01e-06	0.000566
NOP16	1.9	1.01e-06	0.000566
SH3KBP1	2.6	1.01e-06	0.000566
ZNF397	0.44	1.01e-06	0.000566
OSTF1	2.28	1.02e-06	0.000567
ZNF503	2.56	1.02e-06	0.000567
NEBL	3.4	1.02e-06	0.000567
HES1	0.54	1.02e-06	0.000569
ATXN3	0.45	1.02e-06	0.000569
RPRD1A	0.45	1.02e-06	0.000569
TRAF3IP2-AS1	0.53	1.03e-06	0.000571
DCP1B	0.51	1.03e-06	0.000571
DENND4A	2.39	1.03e-06	0.000571
TMCO6	0.55	1.03e-06	0.000571
CARD8	0.36	1.03e-06	0.000571
C17orf48	0.56	1.03e-06	0.000571
ARL8B	1.71	1.03e-06	0.000571
ZMYM2	0.56	1.04e-06	0.000571
KRCC1	0.55	1.04e-06	0.000573
LOC100130502	0.23	1.04e-06	0.000573
C4orf49	3.13	1.04e-06	0.000574
CD47	2.29	1.04e-06	0.000574
TPBG	0.41	1.05e-06	0.000576
GPATCH4	2.02	1.05e-06	0.000577
SEPHS1	0.57	1.05e-06	0.000577
FGFR3	0.44	1.05e-06	0.000577
ENAH	0.58	1.05e-06	0.000577
GLRX	2.27	1.05e-06	0.000577
MED13	0.55	1.06e-06	0.000577
ZNF519	0.52	1.06e-06	0.000578
CNOT7	0.46	1.06e-06	0.000579
C6orf108	0.53	1.06e-06	0.000579
ZNF292	0.49	1.07e-06	0.00058
ALG13	2.63	1.07e-06	0.00058
PNN	0.51	1.07e-06	0.000582
IFT74	0.51	1.07e-06	0.000582
MAF	0.41	1.07e-06	0.000582
ANKRD6	1.72	1.07e-06	0.000582
PCMTD1	0.43	1.08e-06	0.000583
DHX30	0.52	1.08e-06	0.000583
FLJ39051	0.4	1.08e-06	0.000583
F3	2.05	1.08e-06	0.000584
SOX3	0.46	1.08e-06	0.000586
HIST1H2AC	0.47	1.09e-06	0.000586
ROBO2	4.33	1.09e-06	0.000586
CTPS2	0.47	1.09e-06	0.000588
227273_at	0.56	1.1e-06	0.000589
CTGF	2.88	1.1e-06	0.000589
GPR27	0.47	1.1e-06	0.000589
SENP7	0.54	1.1e-06	0.000589
LINC00472	4.25	1.1e-06	0.000589
C9orf72	0.32	1.1e-06	0.000589
FAS	1.8	1.1e-06	0.000589
HDHD2	0.54	1.1e-06	0.000589
238311_at	0.38	1.1e-06	0.000589
CMTM8	1.92	1.1e-06	0.000589
ZBTB44	0.54	1.1e-06	0.000589
ZNF564	0.5	1.11e-06	0.000591
RPRD1A	0.44	1.11e-06	0.000592
NFKBIZ	0.53	1.11e-06	0.000593
PFAS	2.22	1.12e-06	0.000593
KCNN2	3.49	1.12e-06	0.000595
KIAA1468	1.81	1.12e-06	0.000596
CHMP4A	1.9	1.12e-06	0.000596
RNF146	0.47	1.13e-06	0.000598
SEMA3E	2.76	1.13e-06	0.000598
HARS2	0.57	1.13e-06	0.000598
FBXO2	2.02	1.13e-06	0.000598
TFPI2	3.29	1.13e-06	0.000598
GLRX2	2.04	1.14e-06	0.000599
PREX2	0.53	1.14e-06	0.000599
CYP1B1	0.37	1.14e-06	0.000601
BBS7	2.17	1.14e-06	0.000601
C5orf4	0.39	1.14e-06	0.000601
PER3	0.44	1.14e-06	0.000601
CTSB	2.1	1.15e-06	0.000601
COX6A1	1.73	1.15e-06	0.000601
DDHD1	2.96	1.15e-06	0.000601
ELL2	1.87	1.15e-06	0.000603
LOC153546	0.5	1.15e-06	0.000603
MPPED2	0.41	1.15e-06	0.000603
ZEB1	0.48	1.15e-06	0.000603
PLA2G3	0.54	1.16e-06	0.000604
WDR77	2.16	1.16e-06	0.000604
MYL12B	1.68	1.16e-06	0.000604
241017_at	0.48	1.16e-06	0.000606
NUDT19	2.31	1.17e-06	0.000608
SIX1	2.05	1.17e-06	0.000608
ROBO2	3.17	1.17e-06	0.000608
BAG2	4.2	1.17e-06	0.000608
ABCD3	4.5	1.17e-06	0.000608
ANXA11	1.99	1.17e-06	0.000608
ULK2	0.48	1.17e-06	0.000608
MCAM	2.24	1.18e-06	0.00061
CYP26A1	0.43	1.18e-06	0.000611
FLJ37453	0.56	1.19e-06	0.000612
RER1	1.91	1.19e-06	0.000612
OTUB1	0.58	1.19e-06	0.000613
CTSB	1.89	1.19e-06	0.000615
FHL2	2.2	1.2e-06	0.000616
CACNA1B	2.1	1.2e-06	0.000617
SLC7A7	2.67	1.2e-06	0.000618
COTL1	2.12	1.2e-06	0.000618
SYNJ2	2.6	1.21e-06	0.000619
TMEM87A	0.55	1.21e-06	0.000619
NCOA5	1.78	1.21e-06	0.00062
TMEM18	0.54	1.21e-06	0.000621
LOC389831	0.44	1.22e-06	0.000623
FAM110B	2.56	1.22e-06	0.000623
DLX5	2.47	1.23e-06	0.000626
ANO4	2.86	1.23e-06	0.000626
TSPAN13	1.8	1.23e-06	0.000626
C7orf50	1.73	1.23e-06	0.000627
242981_at	2.16	1.23e-06	0.000627
ARHGAP24	2.49	1.23e-06	0.000627
CCNT2	0.46	1.24e-06	0.000627
UQCRB	2.06	1.24e-06	0.000627
ODZ4	2.74	1.24e-06	0.000627
DNAJC15	2.04	1.24e-06	0.000627
RBM4	0.47	1.24e-06	0.000627
ASPHD1	2.12	1.24e-06	0.000629
HCFC1R1	1.72	1.24e-06	0.000629
SLC41A2	2.07	1.26e-06	0.000634
C9orf95	2.22	1.26e-06	0.000635
TMEM170A	0.58	1.26e-06	0.000635
FUT4	2.71	1.26e-06	0.000637
SCN1A	3.72	1.27e-06	0.000639
SP4	0.51	1.27e-06	0.000639
TMEM160	2.19	1.27e-06	0.00064
LLPH	1.96	1.27e-06	0.00064
IER5L	0.52	1.28e-06	0.000641
ENSA	1.81	1.28e-06	0.000641
LOC645638	2.02	1.28e-06	0.000641
MEF2BNB	3.01	1.28e-06	0.000641
RRAGC	1.86	1.28e-06	0.000641
RBM12B	0.55	1.28e-06	0.000641
HLA-F	1.73	1.28e-06	0.000641
DDX59	0.53	1.29e-06	0.000642
PCDH7	3.58	1.29e-06	0.000644
MCAM	2.96	1.29e-06	0.000645
FAM55C	2.66	1.29e-06	0.000645
C14orf142	1.78	1.3e-06	0.000645
RBBP4	0.45	1.3e-06	0.000646
TAGLN2	1.91	1.3e-06	0.000648
FARSB	1.88	1.31e-06	0.000648
EGLN3	2.47	1.31e-06	0.000648
FLNC	1.97	1.31e-06	0.000648
TRIM13	0.5	1.31e-06	0.000648
ZNF529	0.56	1.31e-06	0.000648
LOC284801	2.8	1.31e-06	0.000648
ARMCX1	0.48	1.31e-06	0.000649
KPNA5	0.43	1.32e-06	0.00065
1564654_at	0.53	1.32e-06	0.00065
FAM57A	0.55	1.32e-06	0.00065
ID4	0.5	1.32e-06	0.00065
ZNF738	0.54	1.32e-06	0.00065
TCTE3	0.54	1.32e-06	0.00065
BCAP29	0.56	1.33e-06	0.000654
NFATC4	0.47	1.35e-06	0.000661
ADRM1	1.72	1.35e-06	0.000661
WHSC1	0.56	1.35e-06	0.000661
SNRNP48	0.42	1.35e-06	0.000662
ELP4	0.5	1.35e-06	0.000662
ANAPC16	0.38	1.36e-06	0.000664
GLRX	2.06	1.36e-06	0.000665
PLD1	2.78	1.36e-06	0.000665
SOX11	0.31	1.37e-06	0.000666
EFNA2	0.54	1.37e-06	0.000666
PCGF5	1.97	1.38e-06	0.000671
PAPOLA	0.53	1.38e-06	0.000671
INTU	0.46	1.38e-06	0.000671
PAPPA	1.75	1.38e-06	0.000671
PNKD	1.69	1.38e-06	0.000672
UCHL1	1.84	1.39e-06	0.000676
1562848_at	0.47	1.4e-06	0.000677
CHST11	1.77	1.4e-06	0.00068
AHSA2	0.24	1.4e-06	0.00068
FZD5	0.16	1.41e-06	0.000684
MGEA5	0.6	1.42e-06	0.000686
FBN2	0.14	1.42e-06	0.000686
235493_at	0.41	1.42e-06	0.000686
C12orf47	0.51	1.43e-06	0.000688
FAM20B	0.6	1.43e-06	0.000691
CWC22	0.5	1.44e-06	0.000691
KDM1B	1.88	1.44e-06	0.000691
PHF20L1	0.5	1.44e-06	0.000691
MAP3K2	0.45	1.44e-06	0.000691
238666_at	0.5	1.44e-06	0.000691
HEYL	2.05	1.45e-06	0.000693
ANKRD10	0.48	1.45e-06	0.000693
TRPC1	0.55	1.46e-06	0.000697
MKKS	2.05	1.46e-06	0.000699
S100A2	2.16	1.46e-06	0.000699
C3orf38	0.35	1.46e-06	0.000699
229231_at	0.52	1.48e-06	0.000705
C5orf24	0.57	1.48e-06	0.000705
ZDHHC3	1.84	1.48e-06	0.000707
NUP160	3.04	1.48e-06	0.000707
SPINK5	0.49	1.49e-06	0.000708
TBL1XR1	0.59	1.49e-06	0.000708
CXADR	2.19	1.49e-06	0.000708
KIF6	2.34	1.49e-06	0.000708
SYT11	2.4	1.5e-06	0.000712
PLEKHB1	2.91	1.5e-06	0.000714
210949_s_at	1.78	1.51e-06	0.000716
ROBO2	2.13	1.51e-06	0.000716
ZNFX1-AS1	0.45	1.51e-06	0.000716
PIK3CA	0.46	1.52e-06	0.000719
LOC389831	0.48	1.52e-06	0.000719
MARCH6	0.49	1.52e-06	0.000719
212133_at	1.84	1.53e-06	0.000721
235630_at	1.81	1.53e-06	0.000722
SLC35E4	2.15	1.54e-06	0.000724
PHIP	0.57	1.54e-06	0.000724
WAC	0.61	1.54e-06	0.000725
SLC48A1	2.19	1.55e-06	0.000727
ANKRD12	0.5	1.55e-06	0.000727
SLC25A33	1.77	1.55e-06	0.000727
ZNF704	0.46	1.55e-06	0.000727
C10orf47	3.34	1.55e-06	0.000727
TUSC2	1.81	1.55e-06	0.000727
NELL1	2.33	1.55e-06	0.000727
PRKACB	0.32	1.56e-06	0.000728
TUFM	1.86	1.56e-06	0.000728
GNS	2.55	1.56e-06	0.00073
FAM123A	0.16	1.57e-06	0.00073
CEP97	0.56	1.57e-06	0.000731
SATB1	0.53	1.57e-06	0.000731
EIF5A	1.71	1.57e-06	0.000731
GPC5	4.72	1.57e-06	0.000733
CYFIP2	1.83	1.58e-06	0.000733
LONRF1	0.5	1.58e-06	0.000733
PPIG	0.5	1.58e-06	0.000733
TMEM106B	0.38	1.58e-06	0.000733
EIF5A	1.7	1.58e-06	0.000735
BBX	0.52	1.59e-06	0.000735
HLA-F	1.79	1.59e-06	0.000736
SLC39A3	1.8	1.59e-06	0.000736
ATF1	0.52	1.59e-06	0.000736
USP6NL	2.39	1.6e-06	0.000737
CALM1	2.05	1.6e-06	0.000737
KRCC1	0.54	1.61e-06	0.000743
ZNF785	0.37	1.61e-06	0.000743
LINC00537	2.99	1.61e-06	0.000743
WLS	3.95	1.62e-06	0.000743
ANXA5	1.87	1.62e-06	0.000743
MED14	0.4	1.62e-06	0.000743
S100A4	2.94	1.63e-06	0.000746
UBE2D2	1.8	1.63e-06	0.000746
MUDENG	2.52	1.64e-06	0.00075
TAGLN3	0.57	1.64e-06	0.000752
G3BP1	0.47	1.64e-06	0.000752
ACVR2B	0.56	1.64e-06	0.000752
CBX5	0.58	1.65e-06	0.000752
POLR2F	1.72	1.66e-06	0.000756
ENY2	1.98	1.66e-06	0.000756
USP3	0.57	1.66e-06	0.000756
ALCAM	2.04	1.66e-06	0.000756
DYNC1I1	2.16	1.66e-06	0.000758
ELOVL4	2.03	1.67e-06	0.00076
ZNF84	0.59	1.67e-06	0.000761
PNISR	0.39	1.68e-06	0.000764
CYP1B1	0.41	1.69e-06	0.000767
LPCAT2	3.46	1.69e-06	0.000767
NIM1	1.82	1.69e-06	0.000767
LONRF3	2.68	1.7e-06	0.000767
KIAA1324L	0.56	1.7e-06	0.000767
226193_x_at	1.88	1.7e-06	0.000767
TACC1	2.08	1.7e-06	0.000767
CFLAR	0.58	1.7e-06	0.000767
LPCAT4	0.53	1.7e-06	0.000769
TMEM38B	1.85	1.71e-06	0.00077
ISG20L2	1.84	1.71e-06	0.000773
HS1BP3	1.65	1.72e-06	0.000773
C6orf48	0.48	1.72e-06	0.000774
CYYR1	0.46	1.72e-06	0.000774
DPYSL3	2.66	1.72e-06	0.000774
DDX17	0.4	1.73e-06	0.000776
CHL1	1.85	1.73e-06	0.000776
KIAA2022	0.42	1.73e-06	0.000778
HEXB	1.72	1.74e-06	0.000779
TMEM42	0.58	1.74e-06	0.000779
FLJ10038	0.45	1.75e-06	0.000781
IQCB1	0.5	1.75e-06	0.000782
MKLN1	0.52	1.75e-06	0.000782
NBL1	1.68	1.75e-06	0.000782
PUM2	0.59	1.76e-06	0.000785
FKBP1A	1.98	1.77e-06	0.000788
PIAS1	0.59	1.78e-06	0.000792
C5orf42	0.51	1.78e-06	0.000792
TMEM9B	1.76	1.78e-06	0.000792
GPX3	2.29	1.78e-06	0.000793
KIAA2026	0.5	1.78e-06	0.000793
ASAH1	1.88	1.79e-06	0.000794
ACAA1	1.76	1.79e-06	0.000795
242756_at	0.59	1.79e-06	0.000795
MAPT	1.91	1.8e-06	0.000795
ZNF302	0.49	1.8e-06	0.000795
AZI2	0.56	1.8e-06	0.000798
INSM1	0.38	1.81e-06	0.000799
FAM217B	0.56	1.81e-06	0.000799
RGS7	2.06	1.81e-06	0.000799
DDX49	1.87	1.82e-06	0.000801
MRO	2.92	1.82e-06	0.000801
LOC100506365	0.58	1.82e-06	0.000801
NUCKS1	0.56	1.82e-06	0.000801
SKAP2	3.5	1.82e-06	0.000801
PAIP1	0.6	1.82e-06	0.000801
KCTD21	2.05	1.82e-06	0.000801
SUMF1	2.11	1.83e-06	0.000803
BOP1	1.88	1.84e-06	0.000805
RBPJ	0.59	1.84e-06	0.000806
C16orf62	0.53	1.84e-06	0.000808
HIBCH	1.67	1.85e-06	0.000809
ATP6V1A	1.76	1.85e-06	0.00081
KIAA0564	1.72	1.86e-06	0.000812
FAM49A	1.89	1.86e-06	0.000813
C21orf91	0.51	1.86e-06	0.000814
CLTB	2.03	1.87e-06	0.000814
ANKRD6	1.97	1.87e-06	0.000814
MDFIC	3.53	1.87e-06	0.000814
FAM125A	1.79	1.87e-06	0.000816
SQSTM1	1.81	1.88e-06	0.000817
C17orf89	1.84	1.88e-06	0.000819
KATNB1	2.11	1.89e-06	0.000823
PCSK5	1.9	1.89e-06	0.000823
TEX261	2.4	1.9e-06	0.000824
228642_at	1.84	1.9e-06	0.000824
PDE4D	2.03	1.9e-06	0.000824
ZNF12	0.59	1.9e-06	0.000824
SCML1	1.95	1.91e-06	0.000825
TMEM30A	1.85	1.91e-06	0.000826
TIGD1	0.44	1.91e-06	0.000826
GREB1	2.83	1.92e-06	0.000828
PPM1G	1.7	1.92e-06	0.000829
ZNF12	0.61	1.92e-06	0.00083
C3orf64	2.24	1.93e-06	0.000833
WIF1	1.78	1.93e-06	0.000833
CYB5A	1.78	1.94e-06	0.000833
AKT3	0.49	1.94e-06	0.000833
SH3BP5	1.83	1.94e-06	0.000834
OPCML	0.34	1.94e-06	0.000834
HLA-C	1.92	1.94e-06	0.000834
THRB	3.13	1.95e-06	0.000835
DLEU1	1.86	1.95e-06	0.000835
HEATR3	1.73	1.95e-06	0.000835
219575_s_at	1.87	1.95e-06	0.000835
RHOU	0.45	1.95e-06	0.000835
PLXNA2	1.72	1.95e-06	0.000835
235207_at	1.8	1.95e-06	0.000835
ZNF280C	0.5	1.96e-06	0.000837
232569_at	2.32	1.96e-06	0.000837
FZD3	0.54	1.96e-06	0.000838
KLHL28	0.46	1.97e-06	0.000839
DENND2C	1.85	1.97e-06	0.00084
PCNX	1.89	1.97e-06	0.00084
PPM1L	2.16	1.98e-06	0.000843
NFS1	1.71	1.98e-06	0.000843
FKBP5	1.68	1.99e-06	0.000843
227260_at	0.54	1.99e-06	0.000843
GLS	1.81	1.99e-06	0.000843
ARMC4	0.49	1.99e-06	0.000843
CHUK	1.77	1.99e-06	0.000843
PTPRZ1	0.43	1.99e-06	0.000844
230655_at	1.9	2e-06	0.000844
LOC100506295	1.83	2e-06	0.000846
ZNF638	0.53	2.01e-06	0.000848
FAM49A	2.02	2.01e-06	0.00085
PRKACA	1.93	2.02e-06	0.00085
SPATA2L	1.97	2.02e-06	0.000852
LOC100128098	2.32	2.03e-06	0.000853
GNPNAT1	1.82	2.03e-06	0.000853
PTK2	0.48	2.03e-06	0.000853
235771_at	1.66	2.03e-06	0.000854
FAM69A	1.76	2.04e-06	0.000855
MAF	0.45	2.04e-06	0.000856
RPL37	0.25	2.04e-06	0.000857
GPM6B	1.85	2.04e-06	0.000857
PPAPDC1B	0.5	2.05e-06	0.000857
STC2	2.04	2.05e-06	0.000857
ASAH2B	0.55	2.05e-06	0.000857
RAB31	1.97	2.05e-06	0.000857
LOC100506130	0.57	2.05e-06	0.000857
WTAP	0.58	2.05e-06	0.000857
UBASH3B	2.29	2.05e-06	0.000857
ATRX	0.54	2.06e-06	0.000859
DIRC2	2.27	2.07e-06	0.000862
SPATA7	0.57	2.07e-06	0.000862
C6orf170	0.48	2.07e-06	0.000863
GLIPR1	2.8	2.08e-06	0.000864
DUSP23	1.96	2.09e-06	0.000868
AKAP1	1.86	2.09e-06	0.000869
NFYB	0.45	2.1e-06	0.000872
ZFX	0.5	2.1e-06	0.000872
226365_at	0.49	2.11e-06	0.000873
KLHL7	0.49	2.11e-06	0.000873
IPO5	0.51	2.11e-06	0.000873
KATNB1	1.88	2.11e-06	0.000874
CADPS2	0.54	2.12e-06	0.000876
BBIP1	0.54	2.12e-06	0.000876
CA14	0.44	2.12e-06	0.000877
FZD8	0.41	2.13e-06	0.000878
RNPC3	0.51	2.13e-06	0.000879
STK17A	1.8	2.15e-06	0.000884
236170_x_at	1.81	2.15e-06	0.000885
ATP6V0E1	1.91	2.15e-06	0.000886
CLPX	0.55	2.15e-06	0.000886
RBM25	0.43	2.16e-06	0.000886
CHCHD10	1.93	2.16e-06	0.000886
CLTB	1.98	2.17e-06	0.00089
AMZ2P1	0.54	2.17e-06	0.000891
FGD4	0.59	2.17e-06	0.000891
236180_at	2.63	2.17e-06	0.000891
UBE2Q1	1.83	2.18e-06	0.000892
MBD5	0.33	2.18e-06	0.000892
AGPAT4	0.51	2.18e-06	0.000893
COL25A1	3.15	2.18e-06	0.000893
SOGA3	2.06	2.19e-06	0.000894
TMEM92	1.63	2.19e-06	0.000894
PEA15	1.69	2.19e-06	0.000894
PHF3	0.56	2.19e-06	0.000894
MFI2	1.72	2.2e-06	0.000898
ZNF518B	0.59	2.21e-06	0.000899
ST8SIA4	2.07	2.21e-06	0.000899
AHR	2.57	2.21e-06	0.0009
PNO1	1.95	2.22e-06	0.000901
ZNF148	0.59	2.22e-06	0.000903
LIG3	0.55	2.23e-06	0.000904
CNOT6L	0.46	2.25e-06	0.000912
ZNF827	0.6	2.25e-06	0.000912
ZMYM2	0.3	2.25e-06	0.000912
DDX17	0.49	2.26e-06	0.000912
CEP68	0.51	2.26e-06	0.000912
MED6	0.5	2.26e-06	0.000912
KLHL23	0.57	2.27e-06	0.000915
LOC100287628	2.11	2.27e-06	0.000915
AASDH	0.57	2.28e-06	0.000919
EIF4A2	0.48	2.28e-06	0.000919
TNFRSF12A	1.89	2.28e-06	0.000919
VAV3	1.91	2.28e-06	0.00092
SRM	1.7	2.3e-06	0.000923
PNISR	0.39	2.3e-06	0.000923
GCLM	3.1	2.3e-06	0.000923
GOSR2	1.76	2.3e-06	0.000925
TAOK1	0.61	2.31e-06	0.000926
MXRA8	1.63	2.31e-06	0.000926
CCDC92	1.73	2.32e-06	0.000928
EGR1	3.68	2.32e-06	0.000929
FUBP1	0.34	2.32e-06	0.000929
225799_at	2.16	2.33e-06	0.000929
240307_at	0.42	2.33e-06	0.000929
221768_at	0.43	2.33e-06	0.000929
GATAD2A	1.81	2.34e-06	0.000933
RASA2	0.54	2.34e-06	0.000935
MBTD1	0.58	2.35e-06	0.000936
MPHOSPH8	1.7	2.35e-06	0.000936
DCTN3	1.76	2.35e-06	0.000936
SPATA7	0.55	2.35e-06	0.000936
GAS1	0.46	2.35e-06	0.000936
EXD3	0.48	2.36e-06	0.000938
PURG	0.44	2.36e-06	0.000938
ATP6V0C	1.75	2.36e-06	0.000939
1568983_a_at	0.37	2.37e-06	0.00094
SPRY1	0.57	2.37e-06	0.000941
ST7L	2.72	2.37e-06	0.000941
C2orf68	0.47	2.38e-06	0.000943
HN1	1.84	2.39e-06	0.000944
RNF13	1.76	2.39e-06	0.000944
CYB5A	1.77	2.4e-06	0.000948
RBBP6	0.56	2.41e-06	0.00095
NARG2	0.59	2.43e-06	0.000958
230764_at	0.36	2.43e-06	0.000959
SMARCE1	1.83	2.43e-06	0.000959
ZNF131	0.59	2.44e-06	0.00096
SLC7A6	1.91	2.44e-06	0.00096
XRN1	0.57	2.44e-06	0.00096
B4GALT2	0.61	2.44e-06	0.000961
SALL2	0.51	2.45e-06	0.000963
SCAI	0.51	2.45e-06	0.000963
PCSK5	2.64	2.45e-06	0.000963
RAD51C	2.09	2.45e-06	0.000963
CHCHD7	1.67	2.46e-06	0.000963
DDAH2	0.59	2.48e-06	0.000971
ZNF606	0.59	2.48e-06	0.000972
ACAT1	1.72	2.48e-06	0.000972
ZFP90	0.6	2.49e-06	0.000972
TRAM2	1.9	2.49e-06	0.000972
HLA-C	1.84	2.49e-06	0.000973
MYNN	0.57	2.49e-06	0.000973
SIX1	3.93	2.5e-06	0.000973
ZNF207	0.43	2.5e-06	0.000976
RSBN1	0.55	2.5e-06	0.000976
RARS2	0.58	2.51e-06	0.000979
ACVR2B	0.52	2.52e-06	0.000979
ZNF618	0.52	2.52e-06	0.00098
C9orf72	0.55	2.53e-06	0.000982
MPPED2	0.3	2.53e-06	0.000982
COX7B	2.32	2.53e-06	0.000982
RPL15	1.91	2.53e-06	0.000982
ZNF789	1.99	2.53e-06	0.000982
CYYR1	0.53	2.53e-06	0.000982
SEPHS2	1.66	2.54e-06	0.000982
POLR3H	1.82	2.54e-06	0.000982
BBX	0.58	2.55e-06	0.000984
KIF3B	1.68	2.55e-06	0.000984
ZNF544	1.9	2.55e-06	0.000984
C22orf32	1.65	2.56e-06	0.000986
PHB	1.7	2.56e-06	0.000986
BMP6	2.02	2.56e-06	0.000988
HNRNPA3	0.56	2.57e-06	0.000988
RAB15	1.74	2.57e-06	0.000989
NEURL1B	1.76	2.57e-06	0.000989
H2AFY2	0.62	2.58e-06	0.000991
GRIA2	3.18	2.59e-06	0.000996
IPP	0.58	2.59e-06	0.000996
240146_at	0.48	2.61e-06	0.001
1559103_s_at	0.56	2.62e-06	0.001
BCCIP	2.08	2.62e-06	0.001
243134_at	0.31	2.62e-06	0.001
TADA1	0.58	2.62e-06	0.001
CNOT4	0.51	2.63e-06	0.00101
PDE4DIP	2.28	2.63e-06	0.00101
MAOA	1.98	2.63e-06	0.00101
FAM116A	0.61	2.64e-06	0.00101
210292_s_at	0.4	2.64e-06	0.00101
NEBL	2.59	2.65e-06	0.00101
TGFB2	2.18	2.65e-06	0.00101
ANAPC16	0.53	2.66e-06	0.00101
PAPOLG	0.49	2.67e-06	0.00102
AKAP9	0.53	2.67e-06	0.00102
PAIP1	0.55	2.68e-06	0.00102
PRDM5	0.5	2.68e-06	0.00102
241772_at	0.41	2.68e-06	0.00102
LMCD1	2.25	2.68e-06	0.00102
CYB5A	1.84	2.68e-06	0.00102
PDIA4	1.81	2.69e-06	0.00102
LRRC59	1.73	2.7e-06	0.00102
BRP44	1.75	2.71e-06	0.00103
GNPTAB	1.73	2.71e-06	0.00103
UBE2B	1.64	2.72e-06	0.00103
LOC100506649	0.56	2.73e-06	0.00103
PPP1R1C	1.95	2.73e-06	0.00103
COMP	2.79	2.73e-06	0.00103
STAG3L4	0.57	2.73e-06	0.00103
ANKRD50	0.57	2.73e-06	0.00103
SH3BGRL3	1.77	2.74e-06	0.00103
C4orf33	1.72	2.74e-06	0.00103
RBPJ	0.6	2.75e-06	0.00103
OSBPL3	2.17	2.75e-06	0.00103
LOC440944	0.52	2.76e-06	0.00104
PMEPA1	1.81	2.77e-06	0.00104
PRICKLE2	1.8	2.77e-06	0.00104
BRD1	0.56	2.78e-06	0.00104
FNDC3A	0.6	2.78e-06	0.00104
HMGXB4	0.58	2.8e-06	0.00105
TRAPPC11	0.56	2.8e-06	0.00105
PROCR	3	2.81e-06	0.00105
CTDSPL2	0.53	2.83e-06	0.00106
C15orf17	0.51	2.83e-06	0.00106
ANKRD12	0.39	2.83e-06	0.00106
SLC4A7	0.38	2.83e-06	0.00106
NMNAT2	1.92	2.84e-06	0.00106
AK4	0.55	2.84e-06	0.00106
EXPH5	2.47	2.84e-06	0.00106
KIAA1430	0.57	2.84e-06	0.00106
NAP1L5	2.01	2.85e-06	0.00106
PPAP2C	1.76	2.85e-06	0.00106
DMRT1	5.48	2.86e-06	0.00106
PYGO1	0.58	2.86e-06	0.00106
MPV17	1.73	2.86e-06	0.00106
THAP2	0.53	2.87e-06	0.00106
MLH3	0.49	2.87e-06	0.00106
TMED1	0.59	2.87e-06	0.00106
NFATC2	2.3	2.88e-06	0.00107
LPAR1	0.55	2.88e-06	0.00107
MORN4	0.55	2.88e-06	0.00107
MUDENG	2.18	2.89e-06	0.00107
IDS	1.78	2.89e-06	0.00107
DENND1A	0.53	2.9e-06	0.00107
LOC440944	0.42	2.9e-06	0.00107
LOC375190	0.58	2.92e-06	0.00108
SEMA4C	0.57	2.93e-06	0.00108
TGFBR1	0.49	2.94e-06	0.00108
ATP8B3	2.27	2.95e-06	0.00109
HEXIM1	1.64	2.95e-06	0.00109
KIAA0430	0.58	2.96e-06	0.00109
CFD	1.74	2.97e-06	0.00109
SREK1IP1	0.47	2.97e-06	0.00109
KLHL23	0.55	2.97e-06	0.00109
ATG3	1.64	2.97e-06	0.00109
RRP15	2.02	2.98e-06	0.00109
ARHGAP26	2.34	2.98e-06	0.00109
GRIK3	1.78	3e-06	0.0011
HSF2	0.58	3e-06	0.0011
ASL	1.98	3e-06	0.0011
GRIA1	2.08	3.01e-06	0.0011
PDIA3	1.86	3.02e-06	0.0011
SERPINH1	0.47	3.02e-06	0.0011
CDH6	2.37	3.02e-06	0.0011
CCNT2	0.46	3.03e-06	0.00111
SAMHD1	2.46	3.05e-06	0.00111
AP2S1	1.69	3.05e-06	0.00111
KCNJ8	1.94	3.05e-06	0.00111
LOC100505894	0.6	3.06e-06	0.00111
PIK3CA	0.6	3.08e-06	0.00112
CCT5	1.85	3.08e-06	0.00112
IFITM1	0.44	3.08e-06	0.00112
SLC16A10	2.56	3.09e-06	0.00112
EMILIN2	1.85	3.1e-06	0.00113
231061_at	0.14	3.1e-06	0.00113
LUC7L3	0.55	3.1e-06	0.00113
NOP10	1.67	3.11e-06	0.00113
ZNF253	0.55	3.11e-06	0.00113
C15orf48	8.28	3.12e-06	0.00113
MED13	0.59	3.13e-06	0.00113
CEP44	0.62	3.13e-06	0.00113
BBX	0.6	3.14e-06	0.00113
MPZL1	1.94	3.14e-06	0.00113
LOC644656	0.6	3.14e-06	0.00113
BMP2K	1.83	3.14e-06	0.00113
KCNA1	2.08	3.15e-06	0.00113
ZNF219	0.59	3.16e-06	0.00114
C14orf159	1.61	3.16e-06	0.00114
RSF1	0.56	3.17e-06	0.00114
TRO	0.61	3.17e-06	0.00114
FAM171B	1.77	3.17e-06	0.00114
EGLN3	3.25	3.17e-06	0.00114
ABCD3	1.65	3.17e-06	0.00114
217682_at	1.82	3.18e-06	0.00114
CLPTM1L	2.01	3.18e-06	0.00114
AKAP8L	0.57	3.19e-06	0.00114
IRAK2	1.86	3.19e-06	0.00114
FBXL15	1.77	3.19e-06	0.00114
NOTCH1	0.48	3.19e-06	0.00114
PHLDA2	2.42	3.2e-06	0.00115
PIR	1.67	3.2e-06	0.00115
244242_at	0.47	3.21e-06	0.00115
COX20	1.68	3.21e-06	0.00115
FAM213A	0.58	3.22e-06	0.00115
C7orf23	1.68	3.24e-06	0.00115
CLK4	0.62	3.24e-06	0.00115
CTNS	1.91	3.24e-06	0.00115
GNA11	1.69	3.24e-06	0.00115
CYFIP2	1.68	3.24e-06	0.00115
HK2	1.64	3.25e-06	0.00116
FAM208A	0.51	3.26e-06	0.00116
KLF11	0.5	3.26e-06	0.00116
AK4	0.55	3.27e-06	0.00116
MRPL50	0.53	3.27e-06	0.00116
232668_at	1.84	3.27e-06	0.00116
MT1F	3.5	3.28e-06	0.00116
241903_at	0.57	3.29e-06	0.00116
MCTP1	2.4	3.3e-06	0.00117
TTLL5	0.6	3.31e-06	0.00117
HLA-A	1.67	3.31e-06	0.00117
SLC25A13	1.76	3.32e-06	0.00117
LSG1	1.62	3.32e-06	0.00117
HSPB11	1.67	3.33e-06	0.00118
TMEM170B	1.93	3.34e-06	0.00118
BRWD1	0.5	3.34e-06	0.00118
226947_at	2.22	3.35e-06	0.00118
DOCK9	2.66	3.36e-06	0.00118
XIAP	0.59	3.36e-06	0.00118
EIF4B	0.61	3.36e-06	0.00118
MCAM	2.71	3.36e-06	0.00118
FAM184A	1.96	3.36e-06	0.00118
INPP4B	3.69	3.37e-06	0.00118
MINOS1	1.62	3.37e-06	0.00119
CDKN2C	2.61	3.38e-06	0.00119
LOC338620	1.84	3.4e-06	0.00119
ZC3H11A	0.6	3.4e-06	0.00119
BTD	0.56	3.41e-06	0.0012
LOC100131564	0.44	3.42e-06	0.0012
FLJ39051	0.47	3.43e-06	0.0012
RPL27A	1.78	3.43e-06	0.0012
FBXL3	0.62	3.43e-06	0.0012
DIDO1	2.55	3.44e-06	0.0012
GABRB3	3.75	3.44e-06	0.0012
ZMAT1	0.37	3.45e-06	0.0012
CEP57	0.57	3.47e-06	0.00121
238467_at	1.94	3.47e-06	0.00121
TIA1	0.56	3.47e-06	0.00121
TAOK1	0.59	3.48e-06	0.00121
RBAK	0.62	3.48e-06	0.00121
BCAP29	0.58	3.49e-06	0.00121
TEKT2	0.6	3.49e-06	0.00121
LITAF	2.08	3.49e-06	0.00121
SLC7A1	1.9	3.49e-06	0.00121
TRAPPC11	0.56	3.5e-06	0.00122
ZNF148	0.59	3.5e-06	0.00122
MTF2	0.59	3.5e-06	0.00122
KAT2B	0.49	3.51e-06	0.00122
HNRNPA1	0.49	3.51e-06	0.00122
LOC100506108	0.3	3.52e-06	0.00122
WAC	0.62	3.52e-06	0.00122
KREMEN1	2.26	3.52e-06	0.00122
ST6GAL2	0.3	3.52e-06	0.00122
231310_at	0.54	3.54e-06	0.00122
CLU	2.07	3.54e-06	0.00122
PAIP1	0.61	3.54e-06	0.00122
SHB	2.01	3.54e-06	0.00122
FNDC3B	2.8	3.54e-06	0.00122
PHKB	1.84	3.54e-06	0.00122
226348_at	0.52	3.55e-06	0.00122
GCLM	3	3.55e-06	0.00122
SKAP2	2.5	3.57e-06	0.00123
ABI2	0.62	3.57e-06	0.00123
KANK4	3	3.57e-06	0.00123
219374_s_at	0.59	3.58e-06	0.00123
PTPRG	1.82	3.58e-06	0.00123
232889_at	0.4	3.58e-06	0.00123
IGSF9	1.77	3.59e-06	0.00123
ADK	1.71	3.59e-06	0.00123
235846_at	0.56	3.59e-06	0.00123
CSDE1	0.62	3.59e-06	0.00123
229321_s_at	0.46	3.6e-06	0.00123
232156_at	1.73	3.61e-06	0.00123
NFYB	0.59	3.61e-06	0.00123
FIBP	1.75	3.61e-06	0.00123
229544_at	0.44	3.61e-06	0.00123
UROS	1.64	3.61e-06	0.00123
FUCA1	2.05	3.63e-06	0.00124
ARFGAP3	0.57	3.63e-06	0.00124
GLS	2.39	3.64e-06	0.00124
RAB11FIP1	2.01	3.64e-06	0.00124
MPP7	1.84	3.64e-06	0.00124
EFS	0.5	3.65e-06	0.00124
MBD2	0.46	3.65e-06	0.00124
221059_s_at	1.97	3.65e-06	0.00124
TCTEX1D2	0.58	3.66e-06	0.00124
ING5	0.51	3.67e-06	0.00124
GOSR2	1.8	3.67e-06	0.00124
227663_at	0.49	3.67e-06	0.00124
SLITRK1	0.31	3.69e-06	0.00125
HES1	0.61	3.69e-06	0.00125
CBX5	0.54	3.69e-06	0.00125
239049_at	0.3	3.7e-06	0.00125
FABP3	3.41	3.71e-06	0.00125
SGPL1	0.62	3.71e-06	0.00125
IMPAD1	2	3.71e-06	0.00125
ZEB1	0.42	3.71e-06	0.00125
AKT3	0.49	3.72e-06	0.00125
PDLIM5	1.73	3.74e-06	0.00126
TFPI2	3.99	3.74e-06	0.00126
SEC61A2	1.72	3.75e-06	0.00126
ALG13	2.77	3.75e-06	0.00126
ZNF131	0.55	3.77e-06	0.00127
PDE8A	2.99	3.77e-06	0.00127
MED6	0.37	3.78e-06	0.00127
ASCL1	0.34	3.78e-06	0.00127
KIF5C	1.67	3.78e-06	0.00127
NEFM	6.26	3.79e-06	0.00127
C1orf43	2.05	3.79e-06	0.00127
WDR63	2.35	3.8e-06	0.00127
CHD9	0.63	3.8e-06	0.00127
QSER1	0.6	3.8e-06	0.00127
PTAR1	0.62	3.8e-06	0.00127
DLX4	3.11	3.82e-06	0.00128
PLA2G12A	2.02	3.83e-06	0.00128
KIF13A	0.55	3.84e-06	0.00128
C5orf24	0.63	3.86e-06	0.00129
215306_at	0.58	3.86e-06	0.00129
ERBB4	2.06	3.87e-06	0.00129
VDR	2.28	3.88e-06	0.00129
NFXL1	0.62	3.88e-06	0.00129
PDE6D	1.67	3.89e-06	0.00129
FAM216A	0.55	3.89e-06	0.00129
CAST	1.74	3.9e-06	0.0013
RPS6KA2	2.26	3.91e-06	0.0013
SIRT1	0.61	3.91e-06	0.0013
SNRPA1	0.6	3.92e-06	0.0013
MIOS	1.99	3.92e-06	0.0013
GMPPA	1.72	3.93e-06	0.0013
CCDC25	0.58	3.93e-06	0.0013
ZBTB33	0.61	3.94e-06	0.00131
ASTN2	1.72	3.95e-06	0.00131
FADS3	1.79	3.95e-06	0.00131
HSPD1	1.84	3.95e-06	0.00131
SIX3	0.42	3.96e-06	0.00131
CCDC86	1.72	3.97e-06	0.00131
229571_at	0.58	3.97e-06	0.00131
NME1	2.04	3.97e-06	0.00131
236778_at	0.26	4e-06	0.00132
SREK1	0.49	4e-06	0.00132
229318_at	0.6	4e-06	0.00132
ASAH1	1.61	4.01e-06	0.00132
TMEM99	1.61	4.01e-06	0.00132
CASD1	0.57	4.02e-06	0.00132
RHEB	1.79	4.02e-06	0.00132
WLS	2.46	4.04e-06	0.00133
LINC00461	0.2	4.04e-06	0.00133
216568_x_at	1.7	4.04e-06	0.00133
RFFL	0.47	4.04e-06	0.00133
FAM150B	0.17	4.04e-06	0.00133
PTPRK	0.47	4.05e-06	0.00133
GMEB1	0.58	4.06e-06	0.00133
RAB2A	1.62	4.07e-06	0.00133
XIAP	0.62	4.07e-06	0.00133
NAT1	1.88	4.08e-06	0.00133
223641_at	0.53	4.08e-06	0.00133
235190_at	0.52	4.1e-06	0.00134
BAI2	1.75	4.11e-06	0.00134
HS6ST2	1.66	4.11e-06	0.00134
NOP16	2.02	4.12e-06	0.00134
CCDC69	2.05	4.12e-06	0.00135
TRAPPC5	1.6	4.13e-06	0.00135
HCCS	1.6	4.15e-06	0.00135
BBX	0.59	4.15e-06	0.00135
RNPC3	0.51	4.16e-06	0.00135
LRBA	1.67	4.17e-06	0.00136
ZUFSP	0.61	4.17e-06	0.00136
CAP1	1.62	4.17e-06	0.00136
LAMP2	1.81	4.17e-06	0.00136
TOX	0.56	4.18e-06	0.00136
VPS72	0.61	4.18e-06	0.00136
C6orf130	0.58	4.18e-06	0.00136
HLA-C	2.11	4.18e-06	0.00136
TSPAN7	1.95	4.19e-06	0.00136
C12orf76	0.49	4.2e-06	0.00136
ZBTB1	0.6	4.2e-06	0.00136
SIK2	1.72	4.2e-06	0.00136
SMARCE1	0.57	4.21e-06	0.00136
POT1	0.51	4.22e-06	0.00136
NDFIP2	1.67	4.22e-06	0.00136
PREP	1.81	4.22e-06	0.00136
CEP68	0.55	4.24e-06	0.00137
208286_x_at	0.46	4.25e-06	0.00137
C14orf28	0.52	4.25e-06	0.00137
KIF9	1.81	4.26e-06	0.00137
IDS	1.92	4.26e-06	0.00137
H2AFJ	1.84	4.28e-06	0.00138
LRRC16A	1.98	4.28e-06	0.00138
QARS	0.59	4.28e-06	0.00138
BICC1	1.8	4.3e-06	0.00138
AVL9	0.63	4.3e-06	0.00138
SALL1	2.37	4.33e-06	0.00139
235428_at	0.5	4.36e-06	0.0014
ZNF131	0.56	4.36e-06	0.0014
C8orf40	0.63	4.36e-06	0.0014
PPP2R5E	0.6	4.36e-06	0.0014
CCDC148	1.95	4.37e-06	0.0014
SLC12A2	1.8	4.38e-06	0.0014
LGALS3BP	0.52	4.38e-06	0.0014
AKR1C2	1.65	4.38e-06	0.0014
DLX6	4.44	4.39e-06	0.0014
ASPHD1	1.81	4.39e-06	0.0014
C6orf130	0.54	4.39e-06	0.0014
ZNF83	3.06	4.39e-06	0.0014
ANKRD33B	1.6	4.41e-06	0.00141
C8orf83	0.52	4.41e-06	0.00141
HIBCH	1.6	4.42e-06	0.00141
NAP1L1	0.64	4.42e-06	0.00141
IKBIP	0.52	4.42e-06	0.00141
242766_at	0.37	4.43e-06	0.00141
CXorf23	1.64	4.44e-06	0.00141
ZMPSTE24	1.7	4.44e-06	0.00141
PRR5	1.57	4.44e-06	0.00141
OLFML2A	1.84	4.45e-06	0.00141
UNC5D	1.93	4.45e-06	0.00141
CDH11	0.39	4.45e-06	0.00141
TIMM8B	1.69	4.46e-06	0.00141
TMLHE	0.54	4.46e-06	0.00141
RBM7	0.59	4.47e-06	0.00141
NEAT1	2.79	4.47e-06	0.00141
ND2	1.8	4.47e-06	0.00141
SIAH1	0.58	4.47e-06	0.00141
RIMKLB	0.39	4.47e-06	0.00141
238529_at	0.53	4.48e-06	0.00142
CNOT6	0.63	4.49e-06	0.00142
KIAA0930	1.8	4.49e-06	0.00142
CDKN2A	2.03	4.5e-06	0.00142
MTDH	1.88	4.5e-06	0.00142
ASAH1	1.81	4.5e-06	0.00142
LMCD1	3.02	4.52e-06	0.00142
DCK	0.63	4.52e-06	0.00142
BCAP29	0.56	4.53e-06	0.00143
219043_s_at	0.61	4.54e-06	0.00143
PSMG1	1.78	4.54e-06	0.00143
[truncated: 5,795 more rows]

## Sheet: Suppl. Table 1 - Sheet 6
Supplementary Table T1	JRC		1.05 mM VPA
Probe sets / Gene names	Fold change	p Value	adjusted p Value
SNAP25	6.82	2.45e-10	5.18e-05
SLC16A14	0.09	3.17e-10	5.18e-05
PRKCB	5.69	4.11e-10	5.18e-05
PRKCB	5.8	4.86e-10	5.18e-05
AP1S3	6.66	4.96e-10	5.18e-05
LOC100505894	0.19	5.54e-10	5.18e-05
RUNDC3B	13.16	5.77e-10	5.18e-05
GCH1	4.5	7.14e-10	5.29e-05
CRIP1	5.92	7.59e-10	5.29e-05
MT1H	4.3	8.62e-10	5.35e-05
TNFRSF11B	0.19	1.02e-09	5.35e-05
232105_at	0.22	1.02e-09	5.35e-05
LRRC3B	0.11	1.11e-09	5.37e-05
MT1X	5.56	1.52e-09	6.09e-05
MT1E	4.39	1.62e-09	6.09e-05
MT1X	4.75	1.65e-09	6.09e-05
SUSD5	6.35	1.65e-09	6.09e-05
CPVL	3.33	2e-09	6.6e-05
MIPEP	3.55	2e-09	6.6e-05
216336_x_at	3.87	2.65e-09	8.33e-05
ESRG	0.22	3.52e-09	0.000105
MICB	6.71	3.96e-09	0.000113
RAB7L1	3.49	4.3e-09	0.000117
ELOVL2	3.2	4.93e-09	0.000121
239682_at	0.31	4.97e-09	0.000121
NMNAT2	5.27	5.07e-09	0.000121
PDE4B	0.29	5.49e-09	0.000121
LPL	0.19	5.56e-09	0.000121
225573_at	5.57	5.79e-09	0.000121
LOC344595	4.36	5.79e-09	0.000121
FNDC3B	3.35	6.14e-09	0.000124
MT1F	4.23	6.75e-09	0.000128
TTC32	0.33	7.24e-09	0.000128
LPL	0.11	7.27e-09	0.000128
CALCB	4.75	7.34e-09	0.000128
PLA2G4A	4.56	7.35e-09	0.000128
CD302	4.74	7.9e-09	0.000132
237911_at	0.2	8.01e-09	0.000132
GMDS	3.02	8.22e-09	0.000132
CDK19	0.3	8.52e-09	0.000134
CD200	0.18	1.1e-08	0.000167
SKP2	0.24	1.12e-08	0.000167
RBM20	4.48	1.15e-08	0.000168
CRLF1	5.89	1.21e-08	0.000173
BEND6	3.32	1.31e-08	0.000175
PDE4DIP	6.16	1.33e-08	0.000175
RUNDC3B	8.66	1.34e-08	0.000175
CTSL2	3.07	1.36e-08	0.000175
240055_at	7.79	1.38e-08	0.000175
KCNN2	5.27	1.39e-08	0.000175
COBL	3.9	1.56e-08	0.000183
SOX1	0.12	1.57e-08	0.000183
SPAG6	4.52	1.62e-08	0.000183
GPD1L	2.82	1.63e-08	0.000183
MT2A	4.4	1.66e-08	0.000183
TPBG	0.21	1.66e-08	0.000183
C5orf41	0.33	1.7e-08	0.000183
GMPR	3.64	1.71e-08	0.000183
TDRD3	0.37	1.76e-08	0.000183
AP1S3	3.05	1.77e-08	0.000183
C8orf48	3.29	1.8e-08	0.000183
CREG1	2.93	1.84e-08	0.000183
SATB2	2.9	1.86e-08	0.000183
ST6GALNAC5	0.14	1.86e-08	0.000183
HSPA2	4.72	1.92e-08	0.000184
C10orf47	3.23	1.94e-08	0.000184
PROCR	3.61	1.97e-08	0.000185
MT1P2	3.13	2.01e-08	0.000185
TET1	0.37	2.08e-08	0.000188
TPD52L1	3.13	2.11e-08	0.000188
STEAP1B	3.07	2.12e-08	0.000188
RHOF	2.96	2.18e-08	0.00019
ABCD3	4.4	2.33e-08	0.0002
H2BFXP	0.31	2.45e-08	0.000207
CXorf57	2.66	2.47e-08	0.000207
FAM105A	2.92	2.52e-08	0.000209
DNALI1	0.35	2.61e-08	0.000213
REEP1	3.45	2.67e-08	0.000214
BRP44L	2.6	2.72e-08	0.000214
FGFBP3	0.13	2.72e-08	0.000214
RAB7L1	5.49	2.85e-08	0.000221
C1orf213	0.42	3.11e-08	0.000236
CD200	0.17	3.12e-08	0.000236
TPD52L1	2.51	3.17e-08	0.000236
ID4	0.31	3.21e-08	0.000236
RNF128	6.83	3.24e-08	0.000236
THAP2	0.21	3.36e-08	0.000237
NFASC	4.74	3.36e-08	0.000237
DSCR6	0.19	3.36e-08	0.000237
ALG13	0.39	3.45e-08	0.000241
CYP1A1	0.27	3.51e-08	0.000242
ZNF254	0.39	3.54e-08	0.000242
RFX3	0.4	3.61e-08	0.000244
LARP6	3.67	3.71e-08	0.000248
B3GALNT1	0.35	3.9e-08	0.000258
FEZF2	0.12	4.06e-08	0.000265
FEZF2	0.1	4.1e-08	0.000265
SERPINI1	3.79	4.41e-08	0.000281
LOC389765	0.34	4.48e-08	0.000281
GMDS	2.74	4.5e-08	0.000281
LHX2	0.33	4.52e-08	0.000281
C1orf54	0.34	4.6e-08	0.000283
GJA3	5.45	4.74e-08	0.000287
235676_at	2.57	4.74e-08	0.000287
ZNF826P	0.36	4.96e-08	0.000295
LEF1	3.27	4.97e-08	0.000295
LOC100289026	2.61	5.11e-08	0.0003
GALNTL4	2.55	5.24e-08	0.000302
ODZ4	3.22	5.29e-08	0.000302
CLDN10	4.09	5.29e-08	0.000302
PNMA2	3.15	5.44e-08	0.000302
SOX11	0.32	5.45e-08	0.000302
PNISR	0.36	5.45e-08	0.000302
235147_at	2.83	5.48e-08	0.000302
SOAT1	2.42	5.69e-08	0.000306
TMEM205	2.32	5.72e-08	0.000306
TSPYL5	3.15	5.74e-08	0.000306
ZBTB8A	0.43	5.75e-08	0.000306
C4orf32	8.33	5.8e-08	0.000306
LACTB	2.7	5.85e-08	0.000306
IKBIP	2.45	5.93e-08	0.000307
ATP6V0D1	2.87	5.97e-08	0.000307
1559535_s_at	0.28	6.31e-08	0.000318
RRAGD	2.57	6.31e-08	0.000318
NPTX2	4.37	6.33e-08	0.000318
COL9A1	0.41	6.41e-08	0.00032
TXNDC3	3.77	6.54e-08	0.000323
SH3BGR	3.24	6.59e-08	0.000323
MIPEP	2.55	6.75e-08	0.000327
SAMHD1	3.47	6.78e-08	0.000327
C5orf41	0.32	6.82e-08	0.000327
GOSR2	2.62	7.01e-08	0.000334
MFSD1	2.34	7.13e-08	0.000335
228158_at	2.74	7.15e-08	0.000335
226458_at	0.39	7.31e-08	0.000335
NUP98	2.86	7.31e-08	0.000335
SAMHD1	5.41	7.43e-08	0.000335
KLHL5	2.56	7.46e-08	0.000335
SH3KBP1	3.01	7.46e-08	0.000335
1560286_s_at	7.06	7.5e-08	0.000335
LOC153682	0.39	7.53e-08	0.000335
HLA-DQB1	3.56	7.67e-08	0.000339
NCAM1	2.6	7.73e-08	0.000339
C17orf49	0.34	7.87e-08	0.000343
TNFRSF11B	0.28	8.01e-08	0.000346
223538_at	0.43	8.04e-08	0.000346
BAZ2B	0.42	8.13e-08	0.000347
LRRC8C	2.52	8.23e-08	0.000349
TMCC3	3.87	8.43e-08	0.000355
SUV420H1	0.34	8.53e-08	0.000355
SNCA	2.42	8.55e-08	0.000355
BIK	3.25	8.58e-08	0.000355
PCLO	2.55	8.73e-08	0.000358
SDF2L1	3.13	8.79e-08	0.000358
STMN3	3.2	8.93e-08	0.000362
DLX4	3.56	9.01e-08	0.000362
UCHL3	2.6	9.04e-08	0.000362
G3BP1	0.44	9.1e-08	0.000362
PRR24	2.82	9.2e-08	0.000363
EML4	2.16	9.27e-08	0.000364
CARD8	0.34	9.4e-08	0.000367
LOC645212	0.37	9.81e-08	0.000379
UFC1	0.44	9.85e-08	0.000379
MYC	3.51	9.92e-08	0.00038
LOC728342	3.2	1.02e-07	0.000389
MBNL3	2.97	1.05e-07	0.000395
SOX11	0.32	1.05e-07	0.000395
PLAG1	0.36	1.06e-07	0.000397
SEPT6	2.79	1.08e-07	0.000401
SHISA9	3.47	1.09e-07	0.000401
GABRB2	4.24	1.1e-07	0.000404
229951_x_at	2.56	1.11e-07	0.000404
SNF8	2.62	1.11e-07	0.000404
GALC	0.41	1.13e-07	0.000405
KISS1R	6.89	1.14e-07	0.000405
PNISR	0.39	1.14e-07	0.000405
LACTB	3.16	1.15e-07	0.000405
SCFD2	2.41	1.15e-07	0.000405
WARS	2.28	1.16e-07	0.000405
EPC1	0.43	1.16e-07	0.000405
MSL1	0.39	1.18e-07	0.000408
SUCLG2	0.41	1.18e-07	0.000409
GABRB2	2.57	1.21e-07	0.000413
MCOLN3	7.92	1.22e-07	0.000413
KIAA1967	0.41	1.22e-07	0.000413
EFHD1	2.19	1.26e-07	0.000424
ZBTB26	0.37	1.27e-07	0.000425
SOX11	0.32	1.3e-07	0.00043
SCN3A	5.57	1.31e-07	0.00043
SYNJ2	3.1	1.32e-07	0.00043
LINC00461	0.17	1.33e-07	0.00043
PRKCB	4.22	1.33e-07	0.00043
VTI1A	2.53	1.33e-07	0.00043
KANSL1-AS1	0.47	1.34e-07	0.00043
ZNF678	0.32	1.35e-07	0.00043
213657_s_at	0.38	1.35e-07	0.00043
SSFA2	3.16	1.35e-07	0.00043
INA	3.23	1.36e-07	0.00043
YPEL1	0.33	1.36e-07	0.00043
EBNA1BP2	2.28	1.39e-07	0.000435
GPC5	4.3	1.41e-07	0.000435
ZNF618	0.4	1.41e-07	0.000435
NFE2L3	7.62	1.41e-07	0.000435
ATG4A	2.57	1.41e-07	0.000435
POP5	2.25	1.44e-07	0.000441
LOC283683	3.31	1.45e-07	0.000441
ADNP	0.47	1.45e-07	0.000441
RDH10	3.07	1.47e-07	0.000444
FAM110B	2.37	1.48e-07	0.000445
228974_at	0.44	1.5e-07	0.000448
THAP9	0.22	1.52e-07	0.000454
NUPL1	0.39	1.53e-07	0.000454
ANAPC7	2.89	1.55e-07	0.000457
ATP6V0E2	2.86	1.57e-07	0.000459
ATP2B1	2.87	1.57e-07	0.00046
LOC100507619	0.42	1.59e-07	0.000461
PIGH	2.27	1.6e-07	0.000461
ZNF254	0.26	1.6e-07	0.000461
CADM2	4.19	1.62e-07	0.000461
227368_at	0.24	1.63e-07	0.000461
GAP43	5.1	1.63e-07	0.000461
PRADC1	2.2	1.63e-07	0.000461
REEP1	2.52	1.67e-07	0.000466
HLA-DQB1	2.51	1.68e-07	0.000466
227827_at	0.33	1.68e-07	0.000466
SENP6	0.3	1.68e-07	0.000466
INSM1	0.37	1.68e-07	0.000466
PCDH20	3.73	1.72e-07	0.000472
SEC11C	2.34	1.72e-07	0.000472
SNAPC3	2.12	1.73e-07	0.000472
CDKN2A	3.51	1.76e-07	0.000478
RRAGD	2.47	1.77e-07	0.000478
ZNF33A	0.39	1.77e-07	0.000478
DNAJC15	2.06	1.78e-07	0.000478
RRS1	2.36	1.79e-07	0.000478
227533_at	0.42	1.82e-07	0.000485
ARID2	0.4	1.87e-07	0.000495
SLC36A1	2.51	1.9e-07	0.000502
HES5	0.16	1.94e-07	0.000509
SGK3	3.57	1.95e-07	0.000511
SLC5A3	0.4	1.98e-07	0.000516
241780_at	0.14	2.01e-07	0.000521
PNISR	0.43	2.06e-07	0.000531
SPAG6	6.36	2.08e-07	0.000536
SPIRE1	2.33	2.14e-07	0.00055
MCL1	2.5	2.16e-07	0.000552
STAT5B	0.48	2.17e-07	0.000552
RDH10	5.24	2.19e-07	0.000555
POPDC3	4.49	2.23e-07	0.000561
1556911_at	0.25	2.23e-07	0.000561
FAHD1	2.31	2.25e-07	0.000563
SORD	0.4	2.26e-07	0.000563
PPM1A	0.42	2.28e-07	0.000565
GDAP1	5.04	2.29e-07	0.000566
CLP1	0.39	2.3e-07	0.000567
GKAP1	0.4	2.33e-07	0.00057
CNTN1	6.13	2.33e-07	0.00057
CYB561	2.28	2.38e-07	0.000577
BTBD11	2.48	2.38e-07	0.000577
HDAC8	2.53	2.39e-07	0.000577
HNRNPR	0.27	2.42e-07	0.000582
GALNT2	2.53	2.43e-07	0.000582
GTF2IRD2	0.49	2.44e-07	0.000582
SLC39A8	3.27	2.45e-07	0.000582
PRKCA	2.96	2.47e-07	0.000584
KLHL24	0.44	2.48e-07	0.000584
DNAJB6	2.2	2.48e-07	0.000584
GGCX	2.01	2.54e-07	0.000595
KCTD14	2.28	2.59e-07	0.000604
1562275_at	4.47	2.61e-07	0.000604
GALNT10	2.66	2.62e-07	0.000604
LIPA	2.24	2.62e-07	0.000604
SNX1	2.3	2.67e-07	0.000611
ALG13	0.43	2.67e-07	0.000611
ALG13	2.71	2.67e-07	0.000611
SDK1	2.62	2.72e-07	0.000619
SUCLG2	0.46	2.74e-07	0.00062
227866_at	0.41	2.76e-07	0.000624
SUCLG2	0.43	2.78e-07	0.000626
CRMP1	2.14	2.82e-07	0.000632
242007_at	0.42	2.83e-07	0.000632
RCBTB2	0.26	2.85e-07	0.000634
ARMC8	0.42	2.87e-07	0.000637
ZMYM2	0.44	2.91e-07	0.00064
SKAP2	2.37	2.91e-07	0.00064
COX7B	2.19	2.92e-07	0.00064
FAHD1	2.26	2.93e-07	0.00064
OSTF1	2.49	2.94e-07	0.00064
ZMYM2	0.33	2.95e-07	0.00064
RAD51C	2.08	2.95e-07	0.00064
PLEKHH2	2.8	2.97e-07	0.00064
CHAC2	3.59	3.03e-07	0.000652
ZC3HAV1	2.45	3.05e-07	0.000653
1558103_a_at	0.51	3.09e-07	0.000654
GPX7	0.46	3.1e-07	0.000654
HMGXB4	0.5	3.1e-07	0.000654
242300_at	2.18	3.12e-07	0.000654
USP6NL	2.57	3.13e-07	0.000654
SLITRK1	0.35	3.14e-07	0.000654
DDX17	0.45	3.14e-07	0.000654
C5orf41	0.29	3.15e-07	0.000654
MAN1A2	3.7	3.15e-07	0.000654
FKBP1A	2.12	3.16e-07	0.000654
ROGDI	2.02	3.16e-07	0.000654
ALG13	2.96	3.19e-07	0.000657
PPP2R2C	3.01	3.21e-07	0.000658
MKRN1	0.47	3.3e-07	0.000675
SLC39A8	3.12	3.33e-07	0.000679
ATP6V0E1	2.04	3.34e-07	0.000679
QKI	0.4	3.35e-07	0.000679
ZNF518A	0.37	3.36e-07	0.000679
SMAD4	0.45	3.4e-07	0.000681
ACTN3	0.29	3.4e-07	0.000681
FLJ10038	0.39	3.41e-07	0.000681
LAMP1	2.67	3.42e-07	0.000682
237301_at	0.24	3.51e-07	0.000697
ST7L	2.78	3.52e-07	0.000698
GDE1	2.14	3.55e-07	0.0007
232254_at	4.79	3.55e-07	0.0007
GABPA	0.49	3.58e-07	0.0007
C6orf57	0.3	3.59e-07	0.0007
CA14	0.45	3.59e-07	0.0007
STAG2	0.36	3.61e-07	0.0007
SLC25A36	0.45	3.63e-07	0.0007
214239_x_at	0.51	3.63e-07	0.0007
RAB11FIP4	2.64	3.63e-07	0.0007
TCTA	2.04	3.65e-07	0.0007
LAMP3	4.68	3.67e-07	0.0007
TRIM22	0.31	3.67e-07	0.0007
RBM39	0.38	3.68e-07	0.0007
RBM4	0.45	3.69e-07	0.000701
227963_at	0.08	3.71e-07	0.000702
239545_at	0.37	3.72e-07	0.000702
PLA2G12A	2.23	3.82e-07	0.000716
SMARCA2	3.23	3.82e-07	0.000716
238651_at	0.39	3.85e-07	0.000719
DCAF4	2.04	3.86e-07	0.00072
SNCA	2.38	3.93e-07	0.000731
QDPR	2.08	3.99e-07	0.000739
FAM134B	2.01	4e-07	0.00074
CDS2	2.05	4.03e-07	0.000742
C6orf228	2.06	4.04e-07	0.000743
MAN1A1	2.45	4.1e-07	0.000749
GNS	3.39	4.1e-07	0.000749
RFX3	0.42	4.17e-07	0.000758
CCNT2	0.32	4.19e-07	0.000758
OBFC2A	2.26	4.2e-07	0.000758
LOC254128	0.47	4.2e-07	0.000758
STAG2	0.49	4.24e-07	0.00076
KIAA1430	0.39	4.24e-07	0.00076
COMMD9	2.04	4.31e-07	0.00077
ABHD12	2.14	4.32e-07	0.00077
NRXN3	2.19	4.35e-07	0.000774
HLA-DQB1	2.57	4.36e-07	0.000774
SMAD1	0.46	4.39e-07	0.000776
ZNF593	1.96	4.46e-07	0.000785
MAPKAP1	2.1	4.46e-07	0.000785
USP47	0.38	4.5e-07	0.00079
G3BP1	0.48	4.53e-07	0.000792
TEX261	2.48	4.61e-07	0.000804
PCMTD1	0.23	4.65e-07	0.000804
1558102_at	0.51	4.66e-07	0.000804
CDK2AP2	2.42	4.66e-07	0.000804
LOC100507421	2.84	4.67e-07	0.000804
PCP4L1	2.65	4.67e-07	0.000804
PDHA1	2.11	4.69e-07	0.000804
KIAA0368	0.36	4.78e-07	0.000814
SFXN3	3.99	4.79e-07	0.000814
PDCD4	0.49	4.8e-07	0.000814
LMCD1	3.38	4.8e-07	0.000814
RAD51C	2.1	4.84e-07	0.000819
CYCS	2.7	4.85e-07	0.000819
1554043_a_at	0.44	4.87e-07	0.00082
NFATC2	2.01	4.91e-07	0.000823
ZNF193	0.49	4.91e-07	0.000823
CEP68	0.54	4.95e-07	0.000827
WNK3	0.46	4.98e-07	0.00083
223539_s_at	0.51	5.14e-07	0.000854
HTR7P1	2.52	5.16e-07	0.000855
ABHD12	2.55	5.21e-07	0.00086
APIP	0.49	5.22e-07	0.00086
PNISR	0.31	5.25e-07	0.00086
PCSK5	2.34	5.26e-07	0.00086
228029_at	0.48	5.29e-07	0.00086
SPRY2	0.48	5.32e-07	0.00086
ATXN3	0.49	5.32e-07	0.00086
SCRG1	0.27	5.32e-07	0.00086
HLA-DMA	2.29	5.33e-07	0.00086
230738_at	0.43	5.33e-07	0.00086
PHIP	0.51	5.35e-07	0.000862
SMARCA2	2.51	5.39e-07	0.000864
SREK1	0.3	5.4e-07	0.000864
SLC16A6	2.39	5.44e-07	0.000867
ASCL1	0.18	5.44e-07	0.000867
ARNTL	2.88	5.47e-07	0.000869
HTR2C	0.12	5.6e-07	0.000886
241790_at	0.52	5.61e-07	0.000886
HNRNPD	0.37	5.62e-07	0.000886
ELK4	0.38	5.63e-07	0.000886
C3orf64	2.42	5.67e-07	0.00089
1560285_at	4.16	5.68e-07	0.00089
API5	2.56	5.82e-07	0.000909
SCFD2	2.72	5.86e-07	0.000913
ELL2	2.57	5.91e-07	0.000918
RBP7	4.1	5.98e-07	0.000927
EPC1	0.45	5.99e-07	0.000927
HIVEP3	3.07	6.03e-07	0.00093
229321_s_at	0.47	6.09e-07	0.000935
B3GALNT1	0.33	6.09e-07	0.000935
RICTOR	0.49	6.1e-07	0.000935
MAN1A2	1.93	6.12e-07	0.000935
KRT18	2.61	6.14e-07	0.000935
SNCA	2.48	6.16e-07	0.000936
AK4	0.5	6.26e-07	0.000947
SLC4A7	0.44	6.26e-07	0.000947
AVEN	0.46	6.27e-07	0.000947
NAP1L1	0.51	6.29e-07	0.000947
NCAM1	2.67	6.32e-07	0.000947
LOC284801	2.58	6.32e-07	0.000947
ZEB1-AS1	0.49	6.34e-07	0.000948
FKBP1A	1.95	6.42e-07	0.000954
CDK5	2.08	6.42e-07	0.000954
TOMM40L	1.93	6.42e-07	0.000954
PPP1R1C	1.92	6.49e-07	0.00096
ZNF521	0.46	6.51e-07	0.00096
GDAP1	4.95	6.52e-07	0.00096
ODC1	2.06	6.53e-07	0.00096
ASH1L	0.5	6.63e-07	0.000969
241853_at	0.31	6.63e-07	0.000969
239339_at	0.44	6.65e-07	0.000969
HNRNPU-AS1	0.29	6.67e-07	0.000969
LLPH	1.92	6.69e-07	0.000969
MTX3	0.53	6.69e-07	0.000969
CCNYL1	2.36	6.69e-07	0.000969
SLC25A36	0.32	6.73e-07	0.00097
KLHL7	0.5	6.73e-07	0.00097
TAF9B	0.35	6.79e-07	0.000976
MRPL40	2.06	6.85e-07	0.00098
CHIC1	0.44	6.85e-07	0.00098
206286_s_at	0.35	6.92e-07	0.000984
KIAA1462	3.03	6.94e-07	0.000984
PNISR	0.42	7e-07	0.000984
ARID2	0.52	7.01e-07	0.000984
C12orf73	0.47	7.02e-07	0.000984
PCDH7	3.69	7.04e-07	0.000984
ZNF302	0.41	7.04e-07	0.000984
ASTN2	2.29	7.06e-07	0.000984
GRIK2	2.47	7.06e-07	0.000984
DOCK5	3.13	7.07e-07	0.000984
KBTBD8	3.01	7.08e-07	0.000984
STAG2	0.44	7.09e-07	0.000984
SPINK5	0.54	7.09e-07	0.000984
MYO10	3.09	7.11e-07	0.000984
RNPC3	0.53	7.12e-07	0.000984
RPL31	0.3	7.13e-07	0.000984
1553998_at	0.46	7.15e-07	0.000985
ZNF226	0.27	7.17e-07	0.000985
NPTN	2.04	7.23e-07	0.000989
SYNCRIP	0.43	7.24e-07	0.000989
CUL4B	0.42	7.24e-07	0.000989
LEPR	0.21	7.27e-07	0.000989
CDC37	2.13	7.28e-07	0.000989
NARG2	0.5	7.36e-07	0.000992
G3BP1	0.48	7.37e-07	0.000992
EPC1	0.51	7.37e-07	0.000992
CTPS2	0.51	7.38e-07	0.000992
227044_at	0.47	7.39e-07	0.000992
235573_at	2.28	7.41e-07	0.000992
RPRD1A	0.49	7.41e-07	0.000992
CMBL	0.49	7.45e-07	0.000995
PDE4D	2.36	7.53e-07	0.001
243252_at	2.5	7.58e-07	0.00101
STEAP1	3.4	7.75e-07	0.00103
ZC3HAV1	2.13	7.76e-07	0.00103
TM7SF3	1.84	7.8e-07	0.00103
TMEM31	0.33	7.82e-07	0.00103
ERVMER61-1	7.19	7.84e-07	0.00103
ATP2B1	2.34	7.89e-07	0.00104
KLF4	2.51	7.92e-07	0.00104
ZNF323	0.54	7.97e-07	0.00104
LOC338758	2.16	8e-07	0.00104
SAMHD1	3.19	8e-07	0.00104
ZNFX1-AS1	0.48	8.01e-07	0.00104
FBXL16	2.92	8.05e-07	0.00104
CHGB	1.9	8.12e-07	0.00105
BAG2	4.37	8.14e-07	0.00105
RPL37	0.37	8.17e-07	0.00105
SLC4A7	0.37	8.18e-07	0.00105
ATF1	0.52	8.2e-07	0.00105
PAPOLG	0.51	8.22e-07	0.00105
ZMYM2	0.39	8.24e-07	0.00105
DEPDC7	2.98	8.24e-07	0.00105
EPB41L4A-AS1	0.33	8.28e-07	0.00105
PDLIM3	2.26	8.28e-07	0.00105
EXT2	2.11	8.31e-07	0.00105
HERC5	3.91	8.36e-07	0.00106
ONECUT2	3.05	8.36e-07	0.00106
C22orf39	0.52	8.4e-07	0.00106
HSPA12A	2.15	8.4e-07	0.00106
PAQR5	2.28	8.42e-07	0.00106
C11orf67	1.82	8.43e-07	0.00106
CNTN1	3.96	8.47e-07	0.00106
PHKB	1.81	8.51e-07	0.00106
RFTN2	0.14	8.54e-07	0.00106
C12orf76	0.32	8.54e-07	0.00106
PPP2R2B	3.99	8.64e-07	0.00107
GTF3C3	0.44	8.7e-07	0.00108
238666_at	0.52	8.71e-07	0.00108
DRAM2	0.35	8.77e-07	0.00108
UBN2	0.52	8.89e-07	0.00109
FKBP1A	2.1	8.9e-07	0.00109
PCLO	3.2	8.9e-07	0.00109
LOC389831	0.45	8.95e-07	0.00109
SEMA6D	0.44	8.96e-07	0.00109
37590_g_at	0.41	8.96e-07	0.00109
242981_at	2.14	8.97e-07	0.00109
FAM213A	0.37	8.98e-07	0.00109
SH3KBP1	2.77	9.02e-07	0.00109
TXNDC15	0.47	9.03e-07	0.00109
232899_at	2.07	9.08e-07	0.0011
RASA2	0.53	9.15e-07	0.0011
IGF1R	3.6	9.22e-07	0.00111
LAMP1	2.75	9.24e-07	0.00111
RRP36	1.86	9.26e-07	0.00111
SLC7A7	2.47	9.26e-07	0.00111
OIP5-AS1	0.43	9.36e-07	0.00112
NOL7	1.99	9.4e-07	0.00112
225917_at	0.48	9.48e-07	0.00113
PURG	0.44	9.56e-07	0.00113
SLCO4C1	3.29	9.56e-07	0.00113
SIAH1	0.55	9.6e-07	0.00113
CHCHD10	2.03	9.73e-07	0.00115
C10orf47	3.01	9.74e-07	0.00115
ZMYND11	0.54	9.84e-07	0.00116
225951_s_at	0.49	9.87e-07	0.00116
ARIH2	2.04	9.93e-07	0.00116
LOC100507557	0.28	9.97e-07	0.00117
ZNF638	0.34	1e-06	0.00117
WNK3	0.42	1e-06	0.00117
TFEB	1.88	1.01e-06	0.00117
228366_at	1.91	1.01e-06	0.00117
CWF19L2	0.46	1.01e-06	0.00117
CORO1C	2.06	1.01e-06	0.00117
GLRX	2.33	1.02e-06	0.00117
BMP2K	1.84	1.02e-06	0.00117
C5orf4	0.47	1.02e-06	0.00117
209836_x_at	1.88	1.02e-06	0.00117
SMARCA1	0.49	1.02e-06	0.00117
INPP5F	2.09	1.03e-06	0.00118
B3GNT5	0.5	1.03e-06	0.00118
C19orf42	0.44	1.04e-06	0.00118
ZDHHC3	1.92	1.04e-06	0.00118
238492_at	0.44	1.04e-06	0.00118
ZFX	0.55	1.06e-06	0.0012
LEPREL1	3.17	1.06e-06	0.0012
RPS24	2.79	1.06e-06	0.0012
TRIM9	2.06	1.06e-06	0.0012
GKAP1	0.47	1.08e-06	0.00121
230939_at	0.45	1.09e-06	0.00123
AIMP1	0.4	1.09e-06	0.00123
NAP1L1	0.53	1.11e-06	0.00124
ZNF280C	0.51	1.11e-06	0.00124
CSGALNACT1	2.5	1.12e-06	0.00125
LOC389831	0.46	1.12e-06	0.00125
ABCG2	3.42	1.12e-06	0.00125
BPTF	0.54	1.12e-06	0.00125
LINC00540	3.45	1.13e-06	0.00125
SLC25A36	0.48	1.14e-06	0.00125
SRPRB	1.81	1.14e-06	0.00125
RPL27A	1.86	1.14e-06	0.00126
COIL	0.52	1.15e-06	0.00126
UBE2R2	0.53	1.15e-06	0.00126
PDIA4	1.94	1.15e-06	0.00127
UQCR10	1.96	1.16e-06	0.00127
RHOF	1.84	1.16e-06	0.00127
NUFIP2	0.52	1.17e-06	0.00127
GPBP1	0.53	1.17e-06	0.00127
UFD1L	1.93	1.17e-06	0.00127
220038_at	3.81	1.17e-06	0.00127
ARL8B	2.19	1.18e-06	0.00128
MEF2BNB	3.23	1.19e-06	0.00128
C5orf54	0.46	1.19e-06	0.00128
LEMD1	0.23	1.19e-06	0.00128
SMAD1	0.43	1.19e-06	0.00128
VAV3	1.97	1.2e-06	0.00129
HLA-DQB1	1.81	1.2e-06	0.00129
KLF12	0.48	1.21e-06	0.00129
DPY19L3	0.56	1.21e-06	0.0013
CHST9	5.17	1.22e-06	0.0013
CREBZF	0.48	1.23e-06	0.0013
NFE2L3	3.3	1.23e-06	0.0013
ZNF93	0.41	1.23e-06	0.0013
ANKRD50	0.55	1.23e-06	0.0013
KLHL7	0.43	1.24e-06	0.00131
DIRC2	2.12	1.24e-06	0.00131
PDIA3	1.99	1.25e-06	0.00131
ZNF24	0.53	1.25e-06	0.00131
RNF146	0.5	1.25e-06	0.00131
209994_s_at	2.13	1.26e-06	0.00132
ZBTB10	0.42	1.26e-06	0.00132
SUMF1	2.21	1.26e-06	0.00132
BEX2	1.93	1.27e-06	0.00132
BRWD1	0.52	1.27e-06	0.00132
ASL	2.01	1.27e-06	0.00132
ZNF397	0.45	1.27e-06	0.00132
C4orf34	0.53	1.28e-06	0.00132
ATF7	1.8	1.28e-06	0.00132
ZNF566	0.55	1.28e-06	0.00132
GNG4	2.18	1.29e-06	0.00133
DFFA	2	1.29e-06	0.00133
TUBB2A	2.61	1.29e-06	0.00133
229879_at	0.53	1.3e-06	0.00133
ID4	0.52	1.3e-06	0.00134
SLC39A14	2.12	1.31e-06	0.00134
FLJ13197	0.4	1.31e-06	0.00134
HMGCS1	0.5	1.31e-06	0.00134
LOC400043	3.22	1.31e-06	0.00134
236358_at	1.98	1.32e-06	0.00134
CWF19L2	0.4	1.32e-06	0.00134
1564654_at	0.54	1.32e-06	0.00134
GPR160	1.86	1.32e-06	0.00134
SNHG6	0.47	1.33e-06	0.00134
ST6GAL2	0.43	1.34e-06	0.00135
GNE	0.52	1.34e-06	0.00135
PDE4DIP	2.56	1.34e-06	0.00135
PRKRA	0.49	1.35e-06	0.00136
NCKAP5	0.23	1.36e-06	0.00136
235092_at	3.35	1.37e-06	0.00137
NEFH	5.06	1.38e-06	0.00138
RNF169	0.52	1.38e-06	0.00138
EGR1	2.79	1.39e-06	0.00138
NANOS1	2.08	1.41e-06	0.0014
SSPN	0.37	1.41e-06	0.0014
ABCB7	0.44	1.42e-06	0.0014
TMEM160	2.24	1.42e-06	0.0014
SLC35F2	2.86	1.42e-06	0.0014
LOC440944	0.54	1.42e-06	0.0014
BPTF	0.4	1.42e-06	0.0014
NAP1L5	2.13	1.42e-06	0.0014
PSTK	0.38	1.43e-06	0.0014
KPNA5	0.4	1.43e-06	0.0014
NAP1L1	0.53	1.43e-06	0.0014
SCAI	0.51	1.44e-06	0.0014
227826_s_at	0.36	1.45e-06	0.00141
CLCN4	2.39	1.45e-06	0.00141
ID4	0.45	1.46e-06	0.00142
PATZ1	0.47	1.46e-06	0.00142
GNA12	1.9	1.47e-06	0.00142
CYP1B1	0.43	1.47e-06	0.00142
TTC40	2.42	1.47e-06	0.00142
MTMR6	2.25	1.47e-06	0.00142
MRO	2.38	1.48e-06	0.00143
ANKRD50	0.57	1.49e-06	0.00143
FOXD1	2.51	1.49e-06	0.00143
KAT6B	0.47	1.49e-06	0.00143
229580_at	3.86	1.49e-06	0.00143
HLA-F	1.83	1.5e-06	0.00143
PDCD4	0.42	1.51e-06	0.00144
NREP	0.37	1.52e-06	0.00145
LCORL	0.32	1.53e-06	0.00145
MKKS	1.97	1.53e-06	0.00146
241017_at	0.46	1.54e-06	0.00146
ATP10D	2.13	1.55e-06	0.00146
HIGD1A	2.56	1.55e-06	0.00147
FKBP1A	1.92	1.55e-06	0.00147
GPX3	2.61	1.56e-06	0.00147
TBL1XR1	0.55	1.57e-06	0.00148
ZNF43	0.31	1.58e-06	0.00148
SVIP	1.99	1.58e-06	0.00148
224524_s_at	0.54	1.58e-06	0.00148
PHF11	0.41	1.58e-06	0.00148
RPUSD3	1.98	1.59e-06	0.00148
ZNFX1-AS1	0.41	1.59e-06	0.00148
SUPT3H	0.55	1.59e-06	0.00148
TUSC2	1.82	1.6e-06	0.00148
SIK2	1.72	1.6e-06	0.00148
ZNRD1	0.56	1.6e-06	0.00148
SERPINB9	3.5	1.6e-06	0.00148
PHF3	0.58	1.6e-06	0.00148
238751_at	0.39	1.62e-06	0.0015
ENY2	2.09	1.65e-06	0.00152
SKAP2	3.28	1.65e-06	0.00152
LRRC8C	1.94	1.65e-06	0.00152
C4orf47	0.56	1.66e-06	0.00152
SREK1IP1	0.51	1.66e-06	0.00152
MARCH6	0.52	1.66e-06	0.00152
POU5F1B	0.51	1.69e-06	0.00154
MAOA	2.3	1.69e-06	0.00155
ASB3	0.58	1.7e-06	0.00155
DYX1C1	2.08	1.7e-06	0.00155
238620_at	0.37	1.7e-06	0.00155
PCNX	1.82	1.71e-06	0.00155
ATP5G1	2.07	1.72e-06	0.00156
LYST	1.73	1.73e-06	0.00156
DDX17	0.46	1.73e-06	0.00157
1559534_at	0.32	1.74e-06	0.00157
ZNF83	2.99	1.74e-06	0.00157
TMOD2	3.6	1.74e-06	0.00157
ANKRD12	0.48	1.74e-06	0.00157
ZBTB44	0.52	1.75e-06	0.00157
216902_s_at	0.5	1.75e-06	0.00157
LOC389831	0.5	1.76e-06	0.00157
PAFAH1B1	0.39	1.77e-06	0.00157
LRRFIP2	1.78	1.77e-06	0.00157
ZNF804A	2.66	1.77e-06	0.00157
NAP1L1	0.54	1.77e-06	0.00157
ZNF618	0.55	1.77e-06	0.00157
FAM199X	2.35	1.77e-06	0.00157
IKBIP	2.51	1.78e-06	0.00158
CHUK	1.79	1.78e-06	0.00158
ARL8B	1.71	1.78e-06	0.00158
RBP1	2.92	1.8e-06	0.00159
SEMA6D	0.54	1.82e-06	0.0016
JAZF1	1.98	1.83e-06	0.00161
GPR155	3.54	1.83e-06	0.00161
PRMT2	0.36	1.84e-06	0.00161
BRWD1	0.48	1.84e-06	0.00161
KIAA1430	0.53	1.84e-06	0.00161
PPM1L	2.21	1.84e-06	0.00161
PRELID1	1.88	1.85e-06	0.00161
TNNC1	2.02	1.85e-06	0.00161
235429_at	0.43	1.85e-06	0.00161
ZNF521	0.45	1.87e-06	0.00162
HNRNPH3	0.51	1.87e-06	0.00162
TAF1D	0.49	1.88e-06	0.00162
229569_at	0.47	1.88e-06	0.00162
ZNF24	0.52	1.88e-06	0.00162
RBBP4	0.52	1.88e-06	0.00162
ZNF148	0.47	1.89e-06	0.00162
CLU	2.2	1.89e-06	0.00162
WDR63	2.49	1.89e-06	0.00162
PLEKHB1	2.56	1.89e-06	0.00163
C12orf47	0.42	1.9e-06	0.00163
241815_at	0.58	1.91e-06	0.00163
NDUFS1	1.75	1.91e-06	0.00163
ZNF91	0.44	1.91e-06	0.00163
IMPAD1	3.78	1.91e-06	0.00163
ZNF451	0.46	1.93e-06	0.00164
ADRB1	2.64	1.93e-06	0.00164
MTL5	0.55	1.94e-06	0.00164
BBX	0.56	1.94e-06	0.00164
GLRX2	1.91	1.94e-06	0.00164
ZEB1	0.42	1.94e-06	0.00164
ANAPC1	0.4	1.95e-06	0.00164
229613_at	2.18	1.95e-06	0.00164
RSBN1	0.58	1.96e-06	0.00165
ZNF292	0.5	1.96e-06	0.00165
RBBP4	0.43	1.97e-06	0.00165
RHPN2	1.99	1.97e-06	0.00165
235138_at	0.54	1.99e-06	0.00166
SLC25A44	2.05	2e-06	0.00167
JAM2	0.43	2.01e-06	0.00168
H2AFJ	2.01	2.02e-06	0.00168
RPL37	0.25	2.02e-06	0.00168
PDE4DIP	1.99	2.03e-06	0.00169
ATP6V0E1	2.01	2.03e-06	0.00169
METTL21A	0.24	2.04e-06	0.00169
NUFIP2	0.56	2.04e-06	0.00169
HSPA5	1.84	2.04e-06	0.00169
HLA-F	1.72	2.05e-06	0.0017
PPAPDC1B	0.47	2.06e-06	0.0017
GBE1	0.53	2.06e-06	0.0017
RBPJ	0.56	2.06e-06	0.0017
243495_s_at	0.52	2.07e-06	0.0017
NEFL	8.06	2.08e-06	0.0017
CEP68	0.54	2.08e-06	0.0017
CLPTM1L	2.01	2.08e-06	0.0017
PDE6D	2	2.09e-06	0.00171
CHST9	5.66	2.1e-06	0.00172
238623_at	0.33	2.11e-06	0.00172
ZDHHC16	1.93	2.12e-06	0.00172
ADAM1	2.05	2.12e-06	0.00172
ELK4	0.46	2.12e-06	0.00172
LOC100130155	0.25	2.12e-06	0.00172
239834_at	2.56	2.13e-06	0.00172
SLC38A10	1.91	2.13e-06	0.00172
PSMA5	3.18	2.13e-06	0.00172
RSBN1	0.52	2.13e-06	0.00172
CLTB	3.09	2.14e-06	0.00172
MKLN1	0.55	2.14e-06	0.00173
MKLN1	0.53	2.15e-06	0.00173
C4orf49	3.1	2.15e-06	0.00173
TBL1XR1	0.59	2.16e-06	0.00173
MBTD1	0.44	2.18e-06	0.00174
OVOS2	0.35	2.18e-06	0.00174
INPP4B	3	2.18e-06	0.00174
CECR1	0.43	2.19e-06	0.00175
SMARCA1	0.55	2.2e-06	0.00175
SHQ1	1.82	2.2e-06	0.00175
ZNRD1	0.53	2.2e-06	0.00175
USP33	0.5	2.2e-06	0.00175
LSM14A	0.58	2.21e-06	0.00175
MSX2	3.39	2.22e-06	0.00176
INTU	0.5	2.23e-06	0.00176
C9orf95	2.61	2.23e-06	0.00177
SNAPC3	0.47	2.24e-06	0.00177
PAPOLA	0.51	2.25e-06	0.00177
226102_at	0.53	2.25e-06	0.00177
OIP5-AS1	0.39	2.25e-06	0.00177
KCNG3	2.16	2.25e-06	0.00177
ZFX	0.56	2.27e-06	0.00178
FADS3	1.73	2.27e-06	0.00178
LACTB	3.41	2.27e-06	0.00178
228234_at	0.5	2.27e-06	0.00178
REEP6	1.87	2.29e-06	0.00178
ZBTB8OS	1.76	2.31e-06	0.0018
TCEA3	1.74	2.31e-06	0.0018
NMNAT2	3.35	2.32e-06	0.0018
PDCD4	0.5	2.32e-06	0.0018
NFS1	1.71	2.32e-06	0.0018
222184_at	1.71	2.33e-06	0.00181
PDCD4	0.52	2.33e-06	0.00181
NQO2	2.02	2.34e-06	0.00181
AKAP1	2.12	2.35e-06	0.00181
ABHD3	2.23	2.35e-06	0.00181
1563357_at	3.42	2.35e-06	0.00181
TRAF3IP2-AS1	0.53	2.36e-06	0.00182
GALNT2	2.15	2.37e-06	0.00182
ASPHD1	2.45	2.38e-06	0.00182
CALM1	2.16	2.38e-06	0.00182
HNRNPA2B1	0.42	2.38e-06	0.00182
SH3RF3	2.51	2.39e-06	0.00182
RRP15	2.01	2.39e-06	0.00182
LPCAT2	3.78	2.39e-06	0.00182
NUP160	2.35	2.4e-06	0.00183
SLC44A3	3.1	2.4e-06	0.00183
CUL2	1.79	2.42e-06	0.00184
SMARCE1	1.97	2.42e-06	0.00184
FARP1	0.44	2.43e-06	0.00184
INPP4B	2.33	2.47e-06	0.00187
LRRC16A	2.03	2.5e-06	0.00188
AHNAK2	2.59	2.5e-06	0.00188
226193_x_at	1.86	2.5e-06	0.00188
MBD2	3.31	2.51e-06	0.00188
230387_at	0.52	2.51e-06	0.00188
LOC285074	0.4	2.51e-06	0.00188
235493_at	0.41	2.51e-06	0.00188
MAP2K6	0.42	2.52e-06	0.00188
CYB5R4	1.83	2.52e-06	0.00188
LHX2	0.25	2.52e-06	0.00188
LOC100287616	3.11	2.52e-06	0.00188
243009_at	0.43	2.53e-06	0.00189
GNS	2.37	2.54e-06	0.00189
236723_at	0.47	2.55e-06	0.00189
PNKD	1.67	2.56e-06	0.0019
235526_at	0.51	2.57e-06	0.00191
MANSC1	1.89	2.6e-06	0.00193
C7orf50	1.95	2.6e-06	0.00193
GPC3	1.87	2.61e-06	0.00193
SALL3	0.44	2.61e-06	0.00193
CAPRIN1	0.54	2.62e-06	0.00193
244014_x_at	0.33	2.62e-06	0.00193
CALM1	1.96	2.64e-06	0.00194
CPE	1.78	2.64e-06	0.00194
ACTG2	0.43	2.64e-06	0.00194
RASGRP1	0.25	2.65e-06	0.00194
ARHGAP5	0.24	2.66e-06	0.00195
YME1L1	0.41	2.67e-06	0.00196
TARDBP	0.57	2.68e-06	0.00196
FUBP1	0.35	2.69e-06	0.00196
RSF1	0.5	2.69e-06	0.00196
PPA2	0.55	2.7e-06	0.00196
RER1	1.95	2.7e-06	0.00196
TDRD3	0.5	2.7e-06	0.00196
ADCY9	2.27	2.71e-06	0.00196
AASDH	0.56	2.71e-06	0.00196
RBPJ	0.57	2.71e-06	0.00196
GLRX	2.29	2.71e-06	0.00196
FIBP	1.76	2.73e-06	0.00197
SLC38A6	1.99	2.73e-06	0.00197
KAT8	0.53	2.75e-06	0.00198
ARHGAP26	2.69	2.75e-06	0.00198
ACAA1	1.87	2.77e-06	0.00199
SETDB1	0.5	2.77e-06	0.00199
ZNF292	0.51	2.77e-06	0.00199
MAF	0.47	2.78e-06	0.00199
MAN1A1	3.92	2.78e-06	0.00199
PCIF1	2.43	2.79e-06	0.00199
MRPL43	1.91	2.79e-06	0.00199
TBL1XR1	0.57	2.8e-06	0.002
MBTD1	0.58	2.81e-06	0.002
239715_at	0.56	2.81e-06	0.002
MT1F	3.84	2.81e-06	0.002
MAP3K2	0.45	2.82e-06	0.002
ZNF12	0.57	2.82e-06	0.002
BBX	0.58	2.82e-06	0.002
DDX59	0.48	2.82e-06	0.002
ANXA5	1.75	2.84e-06	0.00201
ARID2	0.54	2.85e-06	0.00201
C1RL	0.45	2.87e-06	0.00202
EHD4	3.4	2.87e-06	0.00202
ZMPSTE24	1.75	2.87e-06	0.00202
PRKACB	0.37	2.87e-06	0.00202
CLPX	0.56	2.89e-06	0.00203
FUT4	2.96	2.9e-06	0.00203
TSPAN7	1.79	2.91e-06	0.00204
LOC100506421	0.26	2.91e-06	0.00204
SIAH1	0.59	2.93e-06	0.00205
TAF1D	0.52	2.93e-06	0.00205
KIF9	2.51	2.94e-06	0.00205
ZBTB33	0.6	2.95e-06	0.00205
WFDC2	1.98	2.95e-06	0.00205
LUC7L3	0.56	2.95e-06	0.00205
BCKDHB	1.79	2.96e-06	0.00206
IER5L	0.51	2.96e-06	0.00206
C1QTNF4	0.5	2.98e-06	0.00206
TGFBR1	0.52	2.99e-06	0.00207
MPV17L2	1.89	3e-06	0.00207
GNG4	2.14	3.01e-06	0.00207
C1orf51	0.58	3.01e-06	0.00207
EIF2AK1	1.74	3.01e-06	0.00207
LOC100287896	0.52	3.01e-06	0.00207
ACOT7	1.93	3.01e-06	0.00207
DNAJC6	2.52	3.01e-06	0.00207
PPIG	0.51	3.02e-06	0.00207
HNRNPH3	0.53	3.02e-06	0.00207
KPNA5	0.44	3.03e-06	0.00207
226365_at	0.52	3.06e-06	0.00209
OSBPL10	3	3.07e-06	0.00209
ANAPC16	0.54	3.07e-06	0.00209
212133_at	1.76	3.07e-06	0.00209
CYP26A1	0.41	3.07e-06	0.00209
PPOX	0.44	3.07e-06	0.00209
OSTM1	2.58	3.08e-06	0.00209
HLA-C	2	3.08e-06	0.00209
CLDN6	2.4	3.09e-06	0.00209
CSDE1	0.57	3.09e-06	0.00209
MAF	0.42	3.09e-06	0.00209
SCPEP1	2.41	3.1e-06	0.00209
ASB9	2.6	3.1e-06	0.0021
HOXA1	2.65	3.12e-06	0.0021
239624_at	2.32	3.12e-06	0.0021
SLC25A30	1.71	3.12e-06	0.0021
243908_at	0.44	3.12e-06	0.0021
UBL3	1.72	3.13e-06	0.0021
ME1	2.47	3.14e-06	0.00211
RIMKLB	0.45	3.14e-06	0.00211
MYO1E	1.86	3.16e-06	0.00211
HDHD2	0.55	3.16e-06	0.00211
LINC00472	4.1	3.16e-06	0.00211
KRT8	2.63	3.16e-06	0.00211
GALNT10	2.06	3.18e-06	0.00212
LOC344595	2.86	3.18e-06	0.00212
CLU	2.34	3.19e-06	0.00212
FLJ39051	0.43	3.19e-06	0.00212
KIAA1468	1.91	3.2e-06	0.00212
PCDH17	2.48	3.21e-06	0.00212
228987_at	2.25	3.21e-06	0.00212
EOMES	0.5	3.22e-06	0.00213
235959_at	0.41	3.24e-06	0.00214
KLF9	2.39	3.24e-06	0.00214
TPMT	2.1	3.24e-06	0.00214
DPPA4	0.55	3.24e-06	0.00214
NAA38	0.46	3.25e-06	0.00214
ZNF148	0.6	3.27e-06	0.00215
GLDC	2.05	3.27e-06	0.00215
SNX1	1.81	3.27e-06	0.00215
LOC100506451	0.36	3.28e-06	0.00215
CPSF6	0.51	3.28e-06	0.00215
EPHA3	3.14	3.29e-06	0.00215
DENND4A	2.26	3.3e-06	0.00215
222344_at	0.44	3.3e-06	0.00215
MRS2	1.68	3.3e-06	0.00215
PHTF2	0.37	3.3e-06	0.00215
TIMM8B	0.56	3.31e-06	0.00215
GMPPA	1.82	3.32e-06	0.00216
243134_at	0.35	3.32e-06	0.00216
227531_at	0.56	3.33e-06	0.00216
PLA2G3	0.52	3.35e-06	0.00217
CD74	2.15	3.35e-06	0.00217
CHMP4A	1.82	3.35e-06	0.00217
KBTBD2	0.59	3.36e-06	0.00217
CAPRIN1	0.52	3.36e-06	0.00217
EGLN3	3.02	3.37e-06	0.00217
TMEM68	0.45	3.37e-06	0.00217
ACSL4	1.75	3.37e-06	0.00217
225856_at	0.59	3.38e-06	0.00217
C12orf47	0.55	3.39e-06	0.00218
241772_at	0.44	3.39e-06	0.00218
TPT1-AS1	0.45	3.4e-06	0.00218
AGA	2.17	3.4e-06	0.00218
229231_at	0.52	3.41e-06	0.00218
208286_x_at	0.46	3.41e-06	0.00218
ZNF704	0.5	3.41e-06	0.00218
ZNF638	0.49	3.42e-06	0.00218
ZNF273	0.5	3.42e-06	0.00218
DNAJC15	2.02	3.44e-06	0.00219
CREB3L4	0.56	3.44e-06	0.00219
ZNF708	0.52	3.45e-06	0.00219
KLHL5	2.19	3.46e-06	0.0022
229858_at	0.59	3.48e-06	0.00221
DDX60	0.49	3.49e-06	0.00221
ENSA	1.91	3.49e-06	0.00221
HNRNPA3	0.58	3.49e-06	0.00221
EFR3A	2.57	3.49e-06	0.00221
1557322_at	1.84	3.51e-06	0.00221
USP34	0.43	3.52e-06	0.00222
235938_at	2.11	3.52e-06	0.00222
TEX15	4.58	3.52e-06	0.00222
PDCD5	0.34	3.53e-06	0.00222
CCDC148	1.8	3.54e-06	0.00222
HN1	1.84	3.55e-06	0.00222
DNAJB11	1.68	3.56e-06	0.00223
EGR1	3.61	3.56e-06	0.00223
MIER3	0.49	3.56e-06	0.00223
PPID	1.93	3.57e-06	0.00223
GPR155	3.64	3.58e-06	0.00223
SRXN1	2.35	3.59e-06	0.00223
RSF1	0.55	3.59e-06	0.00223
FAM216A	0.58	3.59e-06	0.00223
210524_x_at	2.29	3.6e-06	0.00223
RFX7	0.59	3.61e-06	0.00224
LINC00537	3.13	3.62e-06	0.00224
LOC100506108	0.29	3.63e-06	0.00225
SEZ6L2	1.7	3.64e-06	0.00225
TSTD1	1.85	3.65e-06	0.00226
BBX	0.58	3.65e-06	0.00226
ZBTB44	0.53	3.66e-06	0.00226
230479_at	2.79	3.67e-06	0.00226
ABCB4	2.05	3.67e-06	0.00226
C12orf4	1.75	3.69e-06	0.00227
HN1	2.31	3.69e-06	0.00227
CCNT2	0.49	3.69e-06	0.00227
KLHL2	1.8	3.71e-06	0.00228
HS6ST2	1.75	3.74e-06	0.00229
FGFR1OP2	2.01	3.74e-06	0.00229
PPP2R5E	0.6	3.75e-06	0.00229
HIATL1	1.66	3.75e-06	0.00229
OPRK1	0.4	3.76e-06	0.0023
SFXN2	2.21	3.77e-06	0.0023
NR1D2	0.49	3.79e-06	0.00231
FBXL15	1.81	3.79e-06	0.00231
CSDE1	0.57	3.79e-06	0.00231
PLA2G16	2.75	3.8e-06	0.00231
ANXA11	2.47	3.84e-06	0.00232
SREK1IP1	0.52	3.84e-06	0.00232
FNDC3B	2.91	3.84e-06	0.00232
FBN2	0.13	3.84e-06	0.00232
DHX30	0.56	3.85e-06	0.00232
243302_at	2.3	3.88e-06	0.00233
ANKRD28	0.5	3.88e-06	0.00233
BMP2K	1.93	3.88e-06	0.00233
SIX1	3.72	3.88e-06	0.00233
GBAS	0.5	3.88e-06	0.00233
TMEM144	2.4	3.88e-06	0.00233
ANKRD10	0.54	3.88e-06	0.00233
GLS	2.3	3.89e-06	0.00233
RAB38	1.78	3.89e-06	0.00233
ATRX	0.59	3.92e-06	0.00234
SRSF6	2.03	3.92e-06	0.00235
TLK2	0.6	3.93e-06	0.00235
C3orf38	0.36	3.94e-06	0.00235
KATNB1	1.9	3.94e-06	0.00235
UBN2	0.58	3.98e-06	0.00237
DYRK2	0.52	3.99e-06	0.00238
TMEM170A	0.59	4.01e-06	0.00238
MORN4	0.53	4.01e-06	0.00238
MED14	0.44	4.02e-06	0.00238
MSRB1	1.68	4.02e-06	0.00238
229544_at	0.47	4.02e-06	0.00238
SRSF12	0.56	4.04e-06	0.00239
HIST1H2AC	0.41	4.04e-06	0.00239
DIDO1	2.48	4.04e-06	0.00239
FXR1	0.46	4.05e-06	0.00239
EFR3A	2.72	4.08e-06	0.00241
NR1D2	0.48	4.08e-06	0.00241
C17orf89	1.81	4.1e-06	0.00241
CHN2	1.84	4.1e-06	0.00241
CYP2U1	1.69	4.11e-06	0.00241
HSPA9	1.79	4.12e-06	0.00241
IMPAD1	2.48	4.13e-06	0.00241
SATB1	0.53	4.13e-06	0.00241
AMZ2P1	0.5	4.13e-06	0.00241
ABCD3	1.64	4.13e-06	0.00241
SMARCA1	0.58	4.13e-06	0.00241
220436_at	0.31	4.14e-06	0.00241
F2RL2	2.95	4.15e-06	0.00242
PDE8A	2.99	4.15e-06	0.00242
HEATR3	1.73	4.15e-06	0.00242
VAMP8	2.66	4.17e-06	0.00242
PUS1	1.63	4.17e-06	0.00242
HNRNPH3	0.51	4.18e-06	0.00242
FAM160B1	0.45	4.18e-06	0.00242
ANAPC16	0.42	4.19e-06	0.00242
NRXN1	1.96	4.19e-06	0.00242
CWC22	0.5	4.2e-06	0.00243
SLC25A36	0.58	4.21e-06	0.00243
DNAJC3	1.87	4.22e-06	0.00243
PPM1G	1.68	4.22e-06	0.00243
ROBO2	2.82	4.22e-06	0.00243
PLD1	2.75	4.22e-06	0.00243
TRMT11	0.49	4.22e-06	0.00243
TES	2.24	4.23e-06	0.00243
CTSB	2.2	4.23e-06	0.00243
HSPB11	1.91	4.24e-06	0.00243
CLEC16A	1.92	4.26e-06	0.00244
238501_at	0.37	4.26e-06	0.00244
CEP19	1.66	4.26e-06	0.00244
RBBP6	0.55	4.27e-06	0.00244
ARMCX1	0.49	4.3e-06	0.00245
MED13	0.57	4.31e-06	0.00246
227663_at	0.49	4.31e-06	0.00246
ZNF677	0.52	4.32e-06	0.00246
JMJD1C	0.5	4.32e-06	0.00246
C9orf72	0.36	4.33e-06	0.00246
MDM4	0.58	4.33e-06	0.00246
PHF17	0.55	4.35e-06	0.00246
1557507_at	0.59	4.35e-06	0.00246
ADK	1.81	4.35e-06	0.00246
LOC100132147	2.64	4.37e-06	0.00247
HSF2	0.58	4.38e-06	0.00247
GRB14	3.49	4.39e-06	0.00248
230764_at	0.36	4.39e-06	0.00248
ST6GALNAC5	0.16	4.42e-06	0.00249
PAPOLA	0.6	4.43e-06	0.00249
FGFR3	0.56	4.43e-06	0.00249
LOC285812	2.69	4.43e-06	0.00249
LOC100130502	0.26	4.43e-06	0.00249
C6orf108	0.58	4.46e-06	0.0025
243206_at	0.55	4.47e-06	0.0025
PPP4R2	0.41	4.47e-06	0.0025
SYT14	2.35	4.47e-06	0.0025
CHCHD7	1.67	4.48e-06	0.0025
CASD1	0.57	4.49e-06	0.00251
TPP1	2.03	4.5e-06	0.00251
GNG4	2.21	4.5e-06	0.00251
SLC7A5	2.83	4.54e-06	0.00253
CDH10	0.41	4.54e-06	0.00253
MCPH1	0.42	4.55e-06	0.00253
PPM1L	1.96	4.55e-06	0.00253
POLR2L	1.79	4.58e-06	0.00254
PIGM	2.04	4.6e-06	0.00255
231952_at	0.43	4.62e-06	0.00256
NME5	2.71	4.64e-06	0.00257
NSUN7	0.26	4.67e-06	0.00258
SH3BP5	1.87	4.67e-06	0.00258
USP2	1.65	4.67e-06	0.00258
MRPS12	1.72	4.67e-06	0.00258
230248_x_at	0.56	4.68e-06	0.00258
HLA-A	1.67	4.68e-06	0.00258
BBX	0.6	4.69e-06	0.00258
USP3	0.62	4.69e-06	0.00258
ZFAND1	0.49	4.71e-06	0.00259
DCTN3	1.73	4.72e-06	0.00259
SLC25A33	1.73	4.73e-06	0.0026
OTUB1	0.58	4.74e-06	0.0026
1557248_at	1.91	4.74e-06	0.0026
OSTM1	2.36	4.74e-06	0.0026
FXR1	0.45	4.75e-06	0.0026
EFNA2	0.55	4.76e-06	0.0026
CPE	1.66	4.78e-06	0.00261
LOC100131067	0.55	4.79e-06	0.00261
1562848_at	0.48	4.79e-06	0.00261
HMGXB4	0.56	4.8e-06	0.00261
OXR1	0.59	4.83e-06	0.00263
ELP4	0.54	4.85e-06	0.00264
BBS9	2.01	4.86e-06	0.00264
CYFIP2	1.73	4.87e-06	0.00264
FAM213A	0.59	4.87e-06	0.00264
C7orf23	1.74	4.88e-06	0.00264
HNRNPD	2.27	4.89e-06	0.00264
ANKRD10	0.52	4.89e-06	0.00264
C12orf76	0.48	4.89e-06	0.00264
SEPHS1	0.6	4.89e-06	0.00264
PYGO1	0.58	4.9e-06	0.00264
HAUS4	0.56	4.91e-06	0.00264
HMGCS1	0.5	4.92e-06	0.00265
CUL4B	0.4	4.92e-06	0.00265
ADK	1.69	4.93e-06	0.00265
IQCB1	0.55	4.93e-06	0.00265
CEP97	0.53	4.94e-06	0.00265
231832_at	2.43	4.96e-06	0.00266
CHKB	0.59	4.97e-06	0.00266
LOC100506127	0.49	4.99e-06	0.00266
TRIM13	0.51	5e-06	0.00266
PHC3	0.55	5e-06	0.00266
NANOG	0.46	5.01e-06	0.00266
NDRG4	2.03	5.01e-06	0.00266
227223_at	0.38	5.01e-06	0.00266
ATP6V0B	1.64	5.01e-06	0.00266
NEFL	4.09	5.02e-06	0.00266
CLTB	2.17	5.02e-06	0.00266
ZNF148	0.4	5.02e-06	0.00266
PTPN4	0.54	5.02e-06	0.00266
ITPR1	2.86	5.03e-06	0.00266
CBLN1	2.03	5.03e-06	0.00266
SKAP2	1.66	5.04e-06	0.00267
CCNY	1.69	5.06e-06	0.00267
SYNPR	2.42	5.06e-06	0.00267
CA3	5.82	5.08e-06	0.00268
ENOX1	2.37	5.08e-06	0.00268
CLCN4	1.66	5.1e-06	0.00269
ATP2B1	1.84	5.12e-06	0.0027
AS3MT	0.53	5.12e-06	0.0027
SFPQ	0.46	5.13e-06	0.0027
1569181_x_at	0.54	5.13e-06	0.0027
KIF6	1.94	5.14e-06	0.0027
SP3	0.52	5.15e-06	0.0027
ZNF624	0.57	5.17e-06	0.00271
RSU1	2.01	5.18e-06	0.00271
FAM118B	1.68	5.19e-06	0.00271
EFS	0.34	5.2e-06	0.00272
CHCHD7	1.7	5.21e-06	0.00272
NIPBL	0.62	5.21e-06	0.00272
FAM49A	1.91	5.21e-06	0.00272
CAST	1.83	5.23e-06	0.00272
ATP6V1C1	1.72	5.23e-06	0.00272
ZCCHC18	0.48	5.25e-06	0.00273
ENAH	0.58	5.26e-06	0.00273
NOP16	1.83	5.26e-06	0.00273
ASAH1	1.83	5.26e-06	0.00273
COX6A1	1.66	5.27e-06	0.00273
SLC25A4	1.86	5.27e-06	0.00273
SLC12A2	1.67	5.28e-06	0.00273
OSBPL6	1.79	5.28e-06	0.00273
MXRA5	0.31	5.29e-06	0.00273
HS2ST1	2.35	5.3e-06	0.00273
BBX	0.55	5.3e-06	0.00273
PDE9A	0.5	5.3e-06	0.00273
PPP1R14C	3.35	5.33e-06	0.00274
DCP1B	0.51	5.33e-06	0.00274
230979_at	0.52	5.34e-06	0.00275
TRAPPC5	1.6	5.35e-06	0.00275
ALCAM	2.25	5.37e-06	0.00275
ZNF836	0.45	5.38e-06	0.00276
PCIF1	2.43	5.4e-06	0.00277
DIAPH2	1.69	5.42e-06	0.00277
C2orf68	0.49	5.42e-06	0.00277
ROBO2	1.82	5.42e-06	0.00277
CLN5	2.08	5.43e-06	0.00277
TEKT2	0.59	5.45e-06	0.00278
238311_at	0.38	5.46e-06	0.00278
TUFM	1.81	5.46e-06	0.00278
BTF3L4	0.58	5.48e-06	0.00279
STC2	2.04	5.49e-06	0.00279
ASTN2	1.86	5.5e-06	0.0028
TMEM38B	1.87	5.51e-06	0.0028
URI1	0.55	5.52e-06	0.0028
SH3KBP1	2.35	5.52e-06	0.0028
239784_at	1.63	5.53e-06	0.0028
RNPC3	0.52	5.53e-06	0.0028
SIX3	0.34	5.54e-06	0.0028
ECH1	0.5	5.54e-06	0.0028
CLPTM1L	1.72	5.57e-06	0.00281
RBBP4	0.58	5.58e-06	0.00282
JPH1	2.5	5.59e-06	0.00282
229255_x_at	1.88	5.6e-06	0.00282
CCDC71L	0.53	5.61e-06	0.00282
SLC38A4	2.3	5.61e-06	0.00282
ATG3	1.64	5.61e-06	0.00282
ZNF519	0.53	5.63e-06	0.00283
NREP	0.59	5.64e-06	0.00283
NEFL	4.82	5.64e-06	0.00283
POU5F1P3	0.38	5.65e-06	0.00283
TMEM87A	0.56	5.7e-06	0.00285
PDIA3	1.82	5.72e-06	0.00286
NRTN	2.31	5.73e-06	0.00286
NENF	1.83	5.75e-06	0.00287
ZNF862	0.49	5.77e-06	0.00288
ZIC3	0.46	5.78e-06	0.00288
SCAI	0.55	5.78e-06	0.00288
237015_at	0.4	5.78e-06	0.00288
ATP6V1A	1.64	5.8e-06	0.00288
227273_at	0.58	5.8e-06	0.00288
C21orf91	0.53	5.81e-06	0.00288
EPOR	2.13	5.82e-06	0.00288
227052_at	0.59	5.82e-06	0.00289
MRPL41	1.62	5.83e-06	0.00289
SPICE1	0.61	5.83e-06	0.00289
ELAC1	2.11	5.84e-06	0.00289
ZBTB41	0.42	5.86e-06	0.00289
PNO1	1.91	5.86e-06	0.00289
PPAPDC1B	0.26	5.86e-06	0.00289
ZNF711	0.52	5.87e-06	0.00289
DLC1	2.24	5.88e-06	0.00289
SLC7A10	2.62	5.88e-06	0.00289
FPGT	2.03	5.9e-06	0.0029
SPNS1	1.87	5.91e-06	0.0029
LIPT1	0.37	5.93e-06	0.00291
C5orf4	0.38	5.96e-06	0.00292
TDRD3	0.5	5.97e-06	0.00293
PCMTD1	0.39	5.97e-06	0.00293
CLN8	1.76	5.98e-06	0.00293
236170_x_at	1.77	5.99e-06	0.00293
CNOT7	0.47	5.99e-06	0.00293
XIAP	0.61	6e-06	0.00293
MAX	1.85	6.01e-06	0.00293
DDX49	1.9	6.03e-06	0.00294
MLH3	0.47	6.03e-06	0.00294
ISG20L2	1.73	6.04e-06	0.00294
232679_at	0.48	6.05e-06	0.00294
SNRPA	0.54	6.05e-06	0.00294
232049_at	2.12	6.07e-06	0.00295
ATG10	2	6.08e-06	0.00295
ZNF704	0.49	6.08e-06	0.00295
OSBPL3	2.08	6.09e-06	0.00295
LOC100506130	0.6	6.12e-06	0.00296
AFAP1L2	2.39	6.14e-06	0.00297
FAM116A	0.62	6.19e-06	0.00299
241434_at	0.57	6.19e-06	0.00299
EIF5A	1.69	6.2e-06	0.00299
CD2BP2	1.65	6.23e-06	0.00301
MIER3	0.49	6.24e-06	0.00301
HAPLN4	1.84	6.26e-06	0.00302
GAP43	1.67	6.28e-06	0.00302
BBX	0.62	6.28e-06	0.00302
QSER1	0.57	6.28e-06	0.00302
HAPLN1	2.82	6.31e-06	0.00303
RAB6B	1.85	6.33e-06	0.00304
TMEM9B	1.71	6.34e-06	0.00304
PIGU	0.61	6.36e-06	0.00304
LHFP	2.54	6.36e-06	0.00304
H2AFJ	2.12	6.37e-06	0.00304
NRGN	3.28	6.38e-06	0.00305
C2orf68	0.41	6.38e-06	0.00305
CMTM8	1.94	6.39e-06	0.00305
LIG3	0.57	6.4e-06	0.00305
WSB1	0.3	6.41e-06	0.00305
RPS6KA3	2.01	6.42e-06	0.00306
PHF3	0.57	6.45e-06	0.00307
BMP8B	1.91	6.48e-06	0.00308
ZBED5	0.57	6.48e-06	0.00308
ZNF131	0.56	6.48e-06	0.00308
236122_at	1.82	6.5e-06	0.00308
HS1BP3	1.6	6.5e-06	0.00308
WAC	0.63	6.53e-06	0.00309
FZD3	0.39	6.54e-06	0.0031
PPM1N	1.75	6.55e-06	0.0031
KIAA1958	0.5	6.58e-06	0.00311
FSD1L	0.42	6.61e-06	0.00312
RASA2	0.56	6.63e-06	0.00312
NAP1L5	1.92	6.63e-06	0.00312
PRDM5	0.51	6.63e-06	0.00312
TRIM25	1.71	6.64e-06	0.00312
WLS	4.14	6.64e-06	0.00312
GPCPD1	1.85	6.64e-06	0.00312
TAOK1	0.57	6.67e-06	0.00313
SAT2	0.44	6.69e-06	0.00314
SNRNP48	0.54	6.71e-06	0.00314
225356_at	1.85	6.73e-06	0.00316
LIN9	0.6	6.74e-06	0.00316
FAM208A	0.55	6.75e-06	0.00316
ZNF253	0.57	6.76e-06	0.00316
EPM2AIP1	0.5	6.81e-06	0.00318
AGPAT4	0.55	6.83e-06	0.00318
TXNRD1	1.64	6.83e-06	0.00318
LGALS8	1.86	6.83e-06	0.00318
ZNF12	0.6	6.83e-06	0.00318
DPYSL3	2.7	6.85e-06	0.00319
IMPAD1	2.35	6.86e-06	0.00319
AHSA2	0.27	6.86e-06	0.00319
C12orf35	0.54	6.87e-06	0.00319
243462_s_at	0.52	6.88e-06	0.00319
PPAPDC1B	0.54	6.92e-06	0.00321
RAB31	1.98	6.93e-06	0.00321
ABI2	0.6	6.94e-06	0.00321
RSBN1	0.57	6.95e-06	0.00321
HS6ST2	1.7	6.95e-06	0.00322
235190_at	0.57	6.96e-06	0.00322
GLS	1.83	7e-06	0.00323
LSG1	1.63	7e-06	0.00323
RBM25	0.48	7.01e-06	0.00323
ZNF561	0.42	7.04e-06	0.00324
C11orf24	1.65	7.04e-06	0.00324
DMRT3	0.33	7.05e-06	0.00324
NOP16	1.85	7.06e-06	0.00324
243543_at	0.38	7.06e-06	0.00324
GPC4	2.43	7.09e-06	0.00325
WDR77	2.16	7.1e-06	0.00326
TRAM2	1.85	7.11e-06	0.00326
UAP1L1	1.87	7.12e-06	0.00326
NEU1	1.72	7.13e-06	0.00326
PNISR	0.54	7.13e-06	0.00326
RAB3IP	1.67	7.15e-06	0.00327
BBIP1	0.53	7.18e-06	0.00328
SAR1B	1.67	7.18e-06	0.00328
HLA-C	1.84	7.19e-06	0.00328
211725_s_at	0.59	7.22e-06	0.00329
WAC	0.62	7.24e-06	0.0033
GABRB3	3.08	7.26e-06	0.0033
PDLIM3	3.23	7.26e-06	0.0033
236220_at	3	7.3e-06	0.00332
TMEM19	1.63	7.31e-06	0.00332
RNF146	0.52	7.33e-06	0.00333
RPRD1A	0.45	7.34e-06	0.00333
BST2	2.67	7.34e-06	0.00333
PPM1E	2.53	7.38e-06	0.00334
ARX	0.29	7.38e-06	0.00334
ZNF518A	0.58	7.43e-06	0.00336
SCN1A	3.5	7.47e-06	0.00337
DDX59	0.5	7.48e-06	0.00338
QKI	0.52	7.51e-06	0.00339
FLJ39051	0.38	7.52e-06	0.00339
RCL1	1.68	7.53e-06	0.00339
SUV420H1	0.61	7.55e-06	0.0034
IPP	0.58	7.55e-06	0.0034
NFYB	0.49	7.56e-06	0.0034
POT1	0.54	7.57e-06	0.0034
ZNF606	0.6	7.57e-06	0.0034
ARIH2	1.69	7.58e-06	0.0034
DDHD1	2.49	7.58e-06	0.0034
OSBPL6	2.39	7.59e-06	0.0034
FAM217B	0.58	7.59e-06	0.0034
CA13	2.54	7.6e-06	0.0034
FGD4	0.58	7.6e-06	0.0034
GPX3	2.24	7.61e-06	0.0034
TTC17	0.55	7.62e-06	0.0034
MAP3K2	0.47	7.62e-06	0.0034
DDHD1	2.81	7.64e-06	0.0034
ING4	0.56	7.64e-06	0.0034
236795_at	1.78	7.65e-06	0.0034
237626_at	0.55	7.65e-06	0.0034
242140_at	1.64	7.69e-06	0.00342
TNIK	1.75	7.71e-06	0.00342
TMEM22	1.85	7.71e-06	0.00342
EFS	0.51	7.72e-06	0.00342
PAIP1	0.6	7.72e-06	0.00342
ALKBH7	0.57	7.72e-06	0.00342
SLC31A2	1.83	7.74e-06	0.00342
CYB5B	1.61	7.75e-06	0.00343
ARL5A	0.51	7.77e-06	0.00344
CENPV	0.34	7.79e-06	0.00344
TMEM30A	1.76	7.8e-06	0.00344
BOP1	1.68	7.8e-06	0.00344
VDR	2.12	7.81e-06	0.00344
MT1G	2.56	7.82e-06	0.00344
EIF4A2	0.48	7.83e-06	0.00344
EML6	2.65	7.83e-06	0.00344
SREK1IP1	0.5	7.85e-06	0.00345
C12orf35	0.58	7.86e-06	0.00345
ANKRD6	1.79	7.86e-06	0.00345
API5	1.71	7.87e-06	0.00345
PCSK5	1.9	7.89e-06	0.00346
NF1	0.37	7.9e-06	0.00346
MANEA	0.57	7.9e-06	0.00346
235829_at	0.62	7.9e-06	0.00346
NCOA5	1.82	7.93e-06	0.00346
FXR1	0.6	7.96e-06	0.00348
FAM98A	1.61	7.98e-06	0.00348
ZNF253	0.61	7.98e-06	0.00348
PEPD	2.05	7.98e-06	0.00348
SIGMAR1	1.62	8.01e-06	0.00348
MAPK10	0.57	8.02e-06	0.00348
COMMD1	1.68	8.02e-06	0.00348
MTDH	1.9	8.02e-06	0.00348
TMEM87A	0.57	8.03e-06	0.00348
UGGT1	1.76	8.03e-06	0.00348
ZNF382	0.52	8.03e-06	0.00348
SAR1B	1.6	8.05e-06	0.00349
DUSP5	2.66	8.07e-06	0.0035
GTF2H5	0.55	8.08e-06	0.0035
226457_at	0.55	8.09e-06	0.0035
AP2S1	1.72	8.09e-06	0.0035
ZNF573	0.56	8.11e-06	0.0035
LGALS1	3.67	8.11e-06	0.0035
CHST11	1.84	8.14e-06	0.00351
PUM2	0.58	8.16e-06	0.00352
ZFP42	1.91	8.17e-06	0.00352
RNFT2	2.46	8.18e-06	0.00352
TESC	2.24	8.23e-06	0.00354
PRKAR2A	1.58	8.24e-06	0.00354
HEYL	2.01	8.25e-06	0.00354
ACVR2B	0.6	8.27e-06	0.00355
COIL	0.55	8.29e-06	0.00355
CCT5	1.83	8.29e-06	0.00355
ANKRD13C	1.78	8.29e-06	0.00355
HSPA4L	2.4	8.31e-06	0.00356
MAOA	2.27	8.32e-06	0.00356
KIAA1324L	0.6	8.34e-06	0.00357
WDPCP	1.64	8.37e-06	0.00358
MSX2	2.21	8.38e-06	0.00358
ANKRA2	0.52	8.39e-06	0.00358
PRKAR2A	1.6	8.39e-06	0.00358
ARNTL	1.86	8.41e-06	0.00358
NDP	0.24	8.41e-06	0.00358
MFSD11	2.02	8.42e-06	0.00358
233238_s_at	3.36	8.43e-06	0.00358
WTAP	0.61	8.43e-06	0.00358
VPS72	0.64	8.47e-06	0.00359
USP48	1.8	8.47e-06	0.00359
TTF2	2.17	8.47e-06	0.00359
TXNL1	2.38	8.48e-06	0.00359
TRH	0.46	8.49e-06	0.0036
LOC440944	0.46	8.51e-06	0.0036
KLHL28	0.46	8.53e-06	0.00361
PCSK5	2.14	8.54e-06	0.00361
SIX1	1.78	8.56e-06	0.00361
SLC43A3	1.71	8.57e-06	0.00362
PIR	1.59	8.59e-06	0.00362
235612_at	0.61	8.59e-06	0.00362
WDR33	0.59	8.59e-06	0.00362
C11orf67	1.67	8.62e-06	0.00363
TIMM10	1.64	8.62e-06	0.00363
TAOK1	0.61	8.64e-06	0.00363
B3GNT2	1.66	8.65e-06	0.00363
FAM165B	0.5	8.67e-06	0.00364
MED13	0.58	8.69e-06	0.00365
PPAPDC1B	0.52	8.74e-06	0.00366
AK4	0.52	8.75e-06	0.00366
FZD3	0.4	8.76e-06	0.00367
SLC4A11	2.6	8.8e-06	0.00368
EIF5A	1.62	8.81e-06	0.00368
RTN4IP1	1.65	8.82e-06	0.00368
ZNF503	2.76	8.83e-06	0.00369
PHB	1.72	8.87e-06	0.0037
CYP1B1	0.39	8.88e-06	0.0037
MAPT	1.72	8.89e-06	0.00371
MFSD3	1.63	8.91e-06	0.00371
PTPLB	1.84	8.94e-06	0.00372
C11orf30	2.32	8.95e-06	0.00372
TIGD1	0.42	8.96e-06	0.00372
ZFP2	0.47	8.96e-06	0.00372
SLC25A17	1.6	8.99e-06	0.00373
BATF3	1.66	9e-06	0.00373
MYO5B	1.82	9.01e-06	0.00373
C2orf29	1.68	9.01e-06	0.00373
219575_s_at	1.9	9.03e-06	0.00374
SH2B3	2.48	9.04e-06	0.00374
C6orf130	0.57	9.06e-06	0.00375
VPS29	1.66	9.07e-06	0.00375
JMJD1C	0.55	9.08e-06	0.00375
PRMT6	1.94	9.12e-06	0.00376
ANAPC16	0.55	9.13e-06	0.00377
UBE2B	1.67	9.14e-06	0.00377
SPP1	2.74	9.16e-06	0.00377
CSDE1	0.63	9.16e-06	0.00377
APOA1BP	1.7	9.19e-06	0.00378
C14orf101	1.7	9.19e-06	0.00378
LOC729570	0.5	9.19e-06	0.00378
235782_at	0.58	9.21e-06	0.00378
C8orf59	1.64	9.21e-06	0.00378
TMEM108	2.61	9.21e-06	0.00378
224989_at	0.56	9.23e-06	0.00378
NAA10	1.63	9.24e-06	0.00378
TNFSF9	2.6	9.25e-06	0.00378
CCNT2	0.47	9.27e-06	0.00379
PRSS16	1.73	9.27e-06	0.00379
ELAVL4	0.33	9.29e-06	0.00379
HIBCH	1.61	9.32e-06	0.0038
KDM5A	0.6	9.32e-06	0.0038
TALDO1	1.58	9.35e-06	0.00381
CHTOP	0.62	9.38e-06	0.00382
KIAA0564	1.65	9.39e-06	0.00382
CYB5A	2.21	9.41e-06	0.00382
MAP2K3	1.66	9.41e-06	0.00382
SCML1	1.74	9.41e-06	0.00382
BNIP3	0.47	9.41e-06	0.00382
ARHGAP6	1.65	9.43e-06	0.00382
ZNF219	0.6	9.43e-06	0.00382
MXI1	0.63	9.44e-06	0.00383
TSTA3	1.62	9.45e-06	0.00383
ROBO2	4.02	9.47e-06	0.00383
RBM12B	0.59	9.47e-06	0.00383
239049_at	0.32	9.5e-06	0.00384
RBM43	0.57	9.5e-06	0.00384
BMPR1A	0.62	9.52e-06	0.00384
226250_at	0.56	9.52e-06	0.00384
HAPLN1	3.38	9.53e-06	0.00384
FNDC1	1.74	9.56e-06	0.00385
ASPHD1	1.75	9.56e-06	0.00385
LXN	0.49	9.57e-06	0.00385
MFSD12	1.76	9.57e-06	0.00385
SIRT1	0.59	9.59e-06	0.00385
MRPS11	1.68	9.66e-06	0.00388
OPCML	0.31	9.67e-06	0.00388
TRAK2	1.8	9.68e-06	0.00388
PIN4	1.8	9.69e-06	0.00389
ADAMTS18	3.77	9.7e-06	0.00389
ZNF483	0.63	9.72e-06	0.00389
PHIP	0.58	9.72e-06	0.00389
FGD4	0.6	9.72e-06	0.00389
231470_at	0.54	9.75e-06	0.0039
DUSP23	2.13	9.76e-06	0.0039
MYO10	3	9.76e-06	0.0039
226362_at	0.53	9.77e-06	0.0039
CLDN1	1.98	9.79e-06	0.0039
KREMEN1	2.3	9.8e-06	0.0039
CENPC1	0.48	9.81e-06	0.00391
PRSS35	3.07	9.83e-06	0.00391
MGAT5	1.62	9.83e-06	0.00391
FZD2	0.62	9.89e-06	0.00393
241903_at	0.6	9.93e-06	0.00394
CYCS	2.1	9.96e-06	0.00395
TRO	0.52	9.96e-06	0.00395
FZD3	0.35	9.97e-06	0.00395
THNSL1	0.56	9.99e-06	0.00395
TIA1	0.61	1e-05	0.00395
PRRG3	0.58	1e-05	0.00395
POLR2F	1.62	1e-05	0.00395
225716_at	1.81	1e-05	0.00395
SEMA3E	2.52	1e-05	0.00396
RPRD1A	0.47	1e-05	0.00396
DUSP4	0.53	1e-05	0.00396
MCAM	2.06	1e-05	0.00396
239597_at	0.51	1.01e-05	0.00397
LRRC59	1.74	1.01e-05	0.00397
LAYN	4	1.01e-05	0.00397
SREK1IP1	0.52	1.01e-05	0.00397
LONRF1	0.54	1.01e-05	0.00397
PIGM	1.79	1.01e-05	0.00397
WNT2B	6.02	1.01e-05	0.00398
244383_at	0.34	1.02e-05	0.00399
SLC7A1	2	1.02e-05	0.004
ARAP2	0.52	1.02e-05	0.004
FAH	2.2	1.02e-05	0.004
RSF1	0.55	1.02e-05	0.004
KCNC4	1.58	1.02e-05	0.004
KLF12	0.55	1.03e-05	0.00404
VPS53	1.99	1.03e-05	0.00404
ATP5G3	1.67	1.04e-05	0.00404
PRDM16	0.27	1.04e-05	0.00406
SLC15A4	1.59	1.04e-05	0.00406
N4BP2	0.6	1.05e-05	0.00408
PIGK	1.72	1.05e-05	0.00408
LOC100287628	2.09	1.05e-05	0.00408
RHOJ	0.45	1.05e-05	0.00409
ATRNL1	2.5	1.05e-05	0.00409
IKBIP	0.53	1.05e-05	0.00409
VAV3	1.85	1.06e-05	0.0041
ATP8B2	1.86	1.06e-05	0.0041
SFXN1	0.51	1.06e-05	0.00411
ZMYM2	0.57	1.06e-05	0.00412
ZNF207	0.42	1.06e-05	0.00412
TCF3	0.6	1.07e-05	0.00414
PSMG1	1.63	1.07e-05	0.00414
SPRYD7	1.86	1.07e-05	0.00414
FUNDC2	0.63	1.07e-05	0.00415
AK4	0.61	1.08e-05	0.00416
GOLIM4	1.75	1.08e-05	0.00416
RICTOR	0.43	1.08e-05	0.00416
229066_at	0.62	1.08e-05	0.00417
PHLDA2	2.5	1.08e-05	0.00417
ZNF544	1.93	1.08e-05	0.00417
SPOCK1	2.82	1.08e-05	0.00417
USP46	0.48	1.09e-05	0.00418
TKTL1	0.42	1.09e-05	0.00418
C12orf47	0.52	1.09e-05	0.0042
ERAP1	0.34	1.1e-05	0.0042
ZNF587B	1.76	1.1e-05	0.0042
SLC25A44	1.8	1.1e-05	0.0042
PUM2	0.63	1.1e-05	0.0042
TET2	0.65	1.1e-05	0.00421
ADRM1	1.6	1.1e-05	0.00421
243264_s_at	0.55	1.1e-05	0.00421
PEA15	1.6	1.11e-05	0.00422
CNOT4	0.51	1.11e-05	0.00423
200647_x_at	1.65	1.11e-05	0.00423
PCNXL2	1.55	1.11e-05	0.00423
FLJ37453	0.55	1.11e-05	0.00423
214202_at	0.54	1.11e-05	0.00423
AP2S1	1.67	1.11e-05	0.00423
PSMD6	1.62	1.12e-05	0.00425
NREP	0.54	1.12e-05	0.00425
CENPV	0.32	1.12e-05	0.00425
MSL3	0.57	1.12e-05	0.00425
HLA-B	2.13	1.12e-05	0.00425
ZNF131	0.59	1.12e-05	0.00426
ATRX	0.53	1.13e-05	0.00426
ATP8B3	2.01	1.13e-05	0.00426
SCAPER	0.53	1.13e-05	0.00426
MAP3K8	0.56	1.13e-05	0.00426
MDM1	2.04	1.13e-05	0.00427
PREP	1.78	1.13e-05	0.00427
C2orf76	0.64	1.13e-05	0.00428
GCDH	1.57	1.13e-05	0.00428
LOC400027	0.62	1.13e-05	0.00428
GNB4	0.6	1.14e-05	0.00428
GPR27	0.54	1.14e-05	0.00429
COMP	2.53	1.14e-05	0.00429
SESTD1	0.54	1.14e-05	0.00429
CHD2	0.4	1.15e-05	0.0043
238835_at	0.26	1.15e-05	0.0043
GTSF1	5.69	1.15e-05	0.00431
KDM1B	1.87	1.15e-05	0.00431
DIDO1	0.59	1.15e-05	0.00431
RPRD2	0.52	1.15e-05	0.00433
244788_at	0.6	1.16e-05	0.00433
CUL5	0.61	1.16e-05	0.00433
ACVR2B	0.56	1.16e-05	0.00433
ASAH2B	0.56	1.16e-05	0.00433
PIAS1	0.62	1.16e-05	0.00433
SP110	1.57	1.16e-05	0.00433
MDFIC	3.58	1.16e-05	0.00434
ALCAM	2.05	1.16e-05	0.00434
RAB7A	1.82	1.17e-05	0.00435
CYFIP2	1.68	1.17e-05	0.00435
UBN2	0.57	1.17e-05	0.00435
FZD5	0.15	1.17e-05	0.00435
ZC3H11A	0.62	1.17e-05	0.00437
GOSR2	2.25	1.18e-05	0.00437
TTC28-AS1	0.54	1.18e-05	0.00437
IDS	2.08	1.18e-05	0.00437
ARID2	0.54	1.18e-05	0.00438
ZNF131	0.61	1.18e-05	0.00438
RBM7	0.58	1.18e-05	0.00438
STAG3L4	0.6	1.18e-05	0.00438
LCP1	1.76	1.18e-05	0.00438
ARL15	1.6	1.18e-05	0.00438
LOC100507495	0.54	1.19e-05	0.00438
ZNFX1-AS1	0.47	1.19e-05	0.00439
241592_at	1.94	1.19e-05	0.00439
DENND4A	1.61	1.19e-05	0.00441
ZFP30	0.62	1.2e-05	0.00441
1556818_at	0.64	1.2e-05	0.00441
226947_at	2.24	1.2e-05	0.00441
UBE2B	1.57	1.2e-05	0.00441
SLC39A3	1.65	1.2e-05	0.00441
ELMOD1	7.25	1.2e-05	0.00443
CYB5A	2.14	1.21e-05	0.00443
236089_at	0.62	1.21e-05	0.00444
CORO1A	2.07	1.21e-05	0.00444
LOC644656	0.6	1.21e-05	0.00445
KIF3B	1.64	1.21e-05	0.00445
215230_x_at	1.62	1.22e-05	0.00447
241282_at	2.12	1.22e-05	0.00447
GM2A	2.07	1.23e-05	0.0045
VPS41	1.56	1.23e-05	0.0045
TTC13	1.83	1.23e-05	0.00451
SHISA2	0.63	1.24e-05	0.00452
BTBD3	0.61	1.24e-05	0.00452
EXOC7	0.57	1.24e-05	0.00452
RBMX	0.56	1.24e-05	0.00453
COCH	2.93	1.24e-05	0.00453
ZFP14	0.45	1.24e-05	0.00453
CLDN11	2.01	1.24e-05	0.00453
TRIM55	5.88	1.24e-05	0.00453
CCDC136	0.6	1.25e-05	0.00453
CHD9	0.5	1.25e-05	0.00453
DENND2C	2.03	1.25e-05	0.00453
SFXN3	3.2	1.25e-05	0.00453
RICTOR	0.4	1.25e-05	0.00455
SMARCE1	0.59	1.26e-05	0.00455
ING3	2.01	1.26e-05	0.00456
GUSBP4	0.4	1.26e-05	0.00456
HRAS	2.09	1.26e-05	0.00457
BUD13	0.63	1.26e-05	0.00457
WARS	1.68	1.27e-05	0.00459
LINC00493	0.62	1.27e-05	0.0046
SLC7A6	1.82	1.28e-05	0.0046
PCMTD1	0.43	1.28e-05	0.0046
PREP	1.63	1.28e-05	0.00461
SLC25A32	1.89	1.28e-05	0.00461
TMEM106B	0.38	1.28e-05	0.00461
NEAT1	2.67	1.28e-05	0.00461
HES1	0.56	1.28e-05	0.00461
227082_at	0.47	1.28e-05	0.00461
ELOVL6	0.61	1.28e-05	0.00461
ACADSB	1.88	1.28e-05	0.00462
RAB1A	1.63	1.29e-05	0.00462
SAMHD1	2.03	1.29e-05	0.00464
1555461_at	1.83	1.3e-05	0.00466
ATP1B3	1.52	1.3e-05	0.00466
ZNF131	0.61	1.3e-05	0.00466
PPARGC1A	2.66	1.3e-05	0.00467
GLCCI1	0.61	1.31e-05	0.00467
OBFC2A	1.99	1.31e-05	0.00467
ZNF738	0.59	1.31e-05	0.00467
PWWP2A	0.61	1.31e-05	0.00467
CDK6	1.82	1.31e-05	0.00467
242122_at	0.65	1.31e-05	0.00467
MSRB3	1.92	1.31e-05	0.00468
THAP3	0.64	1.31e-05	0.00468
QARS	0.61	1.32e-05	0.00469
LOC100129387	0.62	1.32e-05	0.00469
BCKDHB	1.82	1.32e-05	0.00469
EXPH5	2.72	1.32e-05	0.00469
CCDC86	1.63	1.32e-05	0.00469
PDE4DIP	1.99	1.32e-05	0.0047
INSIG1	0.52	1.32e-05	0.0047
CYSTM1	1.65	1.33e-05	0.00471
ZNF141	0.56	1.33e-05	0.00471
239574_at	2.23	1.33e-05	0.00471
C1orf123	0.6	1.33e-05	0.00471
ZNF70	1.68	1.33e-05	0.00471
ND2	1.69	1.33e-05	0.00471
ZNF345	0.53	1.33e-05	0.00471
TTC17	0.57	1.33e-05	0.00471
TRAPPC11	0.63	1.33e-05	0.00471
PDE12	2.16	1.33e-05	0.00471
SMARCA2	3.2	1.34e-05	0.00472
C10orf76	1.81	1.34e-05	0.00472
222313_at	0.46	1.34e-05	0.00472
SYNJ2	3.12	1.34e-05	0.00472
ALKBH8	1.71	1.34e-05	0.00472
PNN	0.55	1.34e-05	0.00473
AKAP9	0.56	1.35e-05	0.00473
LOC100505687	0.49	1.35e-05	0.00475
PHF2	0.6	1.35e-05	0.00475
DPH3	1.65	1.35e-05	0.00475
SLC48A1	1.99	1.36e-05	0.00476
INO80D	0.63	1.36e-05	0.00476
NDUFS1	1.88	1.36e-05	0.00477
UBXN7	0.53	1.36e-05	0.00477
HMOX2	1.62	1.36e-05	0.00477
PNO1	1.57	1.36e-05	0.00477
C20orf24	1.56	1.36e-05	0.00477
LOC439938	0.42	1.37e-05	0.00477
PGAP1	0.64	1.37e-05	0.00477
HEATR3	1.67	1.37e-05	0.00477
AKR1C2	1.61	1.37e-05	0.00477
231061_at	0.13	1.37e-05	0.00478
GNG11	1.74	1.37e-05	0.00478
MPHOSPH8	1.81	1.37e-05	0.00479
PABPC1L	1.84	1.37e-05	0.00479
228780_at	0.54	1.38e-05	0.00479
LOC100506365	0.56	1.38e-05	0.00479
SLC23A2	2.65	1.38e-05	0.00479
WTAP	0.61	1.38e-05	0.00479
TAC3	1.63	1.38e-05	0.00479
TRIM9	1.95	1.38e-05	0.00479
NRIP3	2.56	1.38e-05	0.00479
1564220_a_at	5.75	1.39e-05	0.0048
GSTT1	0.62	1.39e-05	0.00481
230198_at	0.37	1.39e-05	0.00481
HDGFRP3	0.6	1.39e-05	0.00481
GPNMB	2.84	1.39e-05	0.00481
CFLAR	0.62	1.4e-05	0.00483
CA8	1.92	1.4e-05	0.00484
KIAA1704	0.61	1.41e-05	0.00486
CALM1	1.58	1.41e-05	0.00486
210949_s_at	1.7	1.41e-05	0.00486
215306_at	0.56	1.42e-05	0.00488
TIMM10	1.74	1.42e-05	0.00488
ZNF12	0.6	1.42e-05	0.00488
WDR26	1.97	1.42e-05	0.00488
NCOR1	0.63	1.42e-05	0.00488
ARF3	1.75	1.42e-05	0.0049
LOC100506762	0.45	1.42e-05	0.0049
CHKA	1.66	1.43e-05	0.0049
HIBCH	1.55	1.43e-05	0.0049
AP1S3	1.76	1.43e-05	0.00491
ANK2	1.9	1.43e-05	0.00491
CCNG2	0.64	1.43e-05	0.00491
PDLIM5	1.67	1.43e-05	0.00491
HIST2H2BE	0.5	1.43e-05	0.00491
244242_at	0.45	1.44e-05	0.00491
NARF	0.59	1.44e-05	0.00492
TMEFF2	0.47	1.44e-05	0.00492
1556195_a_at	0.61	1.44e-05	0.00492
VEZF1	0.65	1.44e-05	0.00492
PFAS	2.19	1.44e-05	0.00493
232344_at	0.54	1.45e-05	0.00494
239393_at	0.51	1.45e-05	0.00494
IQCB1	0.58	1.45e-05	0.00494
ST6GALNAC3	1.93	1.46e-05	0.00496
235456_at	0.45	1.46e-05	0.00496
TIMM8B	1.68	1.46e-05	0.00497
ACYP1	0.58	1.46e-05	0.00497
PAIP1	0.57	1.46e-05	0.00497
ATG5	1.53	1.47e-05	0.00498
HNRNPA1	0.52	1.47e-05	0.00499
ZNF286A	0.65	1.47e-05	0.005
OSTM1	2.41	1.47e-05	0.005
NRXN1	2.58	1.48e-05	0.005
1561906_at	0.5	1.48e-05	0.005
KLHL28	0.45	1.48e-05	0.00501
MGEA5	0.63	1.48e-05	0.00501
FAM69A	1.85	1.48e-05	0.00501
SLC9B2	0.59	1.49e-05	0.00502
MYNN	0.49	1.49e-05	0.00502
CIR1	0.57	1.49e-05	0.00502
ACAT1	1.6	1.49e-05	0.00503
CYB5A	2.09	1.49e-05	0.00503
ZNF519	0.54	1.49e-05	0.00503
UGGT1	1.6	1.49e-05	0.00503
ARIH1	0.61	1.5e-05	0.00505
C2orf68	0.52	1.51e-05	0.00507
ASH1L	0.61	1.51e-05	0.00507
CALM1	1.63	1.51e-05	0.00507
CTNS	1.91	1.51e-05	0.00507
PAPOLA	0.65	1.51e-05	0.00507
TTC30A	2.22	1.51e-05	0.00508
TNFSF13B	0.47	1.51e-05	0.00508
HLA-B	1.96	1.52e-05	0.00509
MDM1	1.55	1.52e-05	0.00509
EIF4EBP1	1.69	1.52e-05	0.0051
MPZL1	1.85	1.53e-05	0.0051
ZEB1	0.45	1.53e-05	0.0051
NEBL	2.81	1.53e-05	0.0051
YTHDC1	0.62	1.53e-05	0.00511
GATAD2A	1.77	1.54e-05	0.00513
JAZF1	1.79	1.54e-05	0.00513
LDLRAD3	0.64	1.54e-05	0.00513
TCF19	1.77	1.54e-05	0.00513
CHMP4A	1.57	1.54e-05	0.00514
1554599_x_at	0.58	1.54e-05	0.00514
240269_at	0.37	1.54e-05	0.00514
EIF4B	0.58	1.55e-05	0.00515
MAN1C1	1.88	1.55e-05	0.00515
SV2A	1.57	1.55e-05	0.00516
ZNF418	0.64	1.55e-05	0.00516
UCHL1	1.79	1.56e-05	0.00516
LAMP1	1.7	1.56e-05	0.00518
ZNRF3	2.4	1.56e-05	0.00518
228809_at	1.78	1.56e-05	0.00518
H2AFY2	0.65	1.56e-05	0.00518
LOC100505490	1.6	1.56e-05	0.00518
227724_at	1.54	1.57e-05	0.00518
TUSC3	1.85	1.57e-05	0.00518
SLC3A2	1.73	1.57e-05	0.00518
TMTC1	0.63	1.57e-05	0.00518
RNF13	1.64	1.57e-05	0.00519
RNFT1	2.36	1.57e-05	0.00519
HSPH1	1.59	1.57e-05	0.00519
C8orf40	0.61	1.57e-05	0.00519
HECTD3	1.76	1.58e-05	0.00519
ACOT7	1.68	1.58e-05	0.00519
KIAA0430	0.59	1.58e-05	0.0052
CALML4	0.41	1.58e-05	0.00521
C2orf68	0.57	1.59e-05	0.00521
SYNGR2	2.17	1.59e-05	0.00521
PPP1R14A	2.62	1.59e-05	0.00521
PIK3C2A	0.43	1.59e-05	0.00522
LRBA	1.6	1.59e-05	0.00522
KIF5C	1.58	1.59e-05	0.00523
CLIC6	2.98	1.6e-05	0.00523
MPV17	1.6	1.6e-05	0.00524
CRYZL1	0.52	1.61e-05	0.00526
B3GNT2	1.56	1.61e-05	0.00526
SEC14L1	1.9	1.61e-05	0.00526
CEP57	0.59	1.61e-05	0.00528
PAIP1	0.59	1.63e-05	0.00531
HEY2	2.03	1.63e-05	0.00533
C1orf53	3.57	1.63e-05	0.00533
FAM89B	1.51	1.64e-05	0.00533
SMAP2	1.51	1.64e-05	0.00533
C6orf211	1.84	1.64e-05	0.00533
TMEM106B	0.47	1.64e-05	0.00533
242909_at	2.36	1.64e-05	0.00533
C20orf24	1.54	1.64e-05	0.00534
POU4F1	2.76	1.64e-05	0.00535
TMX2	1.61	1.64e-05	0.00535
ABCG1	2.01	1.65e-05	0.00535
TRPC1	0.56	1.65e-05	0.00535
EIF4B	0.58	1.65e-05	0.00535
ULK2	0.53	1.65e-05	0.00535
BCCIP	2.08	1.65e-05	0.00536
PER3	0.49	1.65e-05	0.00536
SENP7	0.61	1.65e-05	0.00536
C4orf47	0.52	1.66e-05	0.00537
LOC100507486	0.57	1.66e-05	0.00537
CBX5	0.6	1.66e-05	0.00537
MYBL1	1.86	1.66e-05	0.00538
TAF1A	0.46	1.67e-05	0.00538
BBIP1	0.54	1.67e-05	0.00538
RPP25	1.73	1.67e-05	0.00539
RFK	2.11	1.67e-05	0.00539
RUVBL2	1.6	1.68e-05	0.00541
DNAJC8	1.58	1.68e-05	0.00541
C22orf32	1.62	1.68e-05	0.00541
213164_at	0.62	1.68e-05	0.00542
242680_at	0.27	1.68e-05	0.00542
ULK2	0.52	1.69e-05	0.00542
PSMC2	1.57	1.69e-05	0.00543
MRPL52	1.55	1.69e-05	0.00543
SC5DL	1.82	1.69e-05	0.00543
ELAVL4	0.24	1.69e-05	0.00543
POMP	1.68	1.7e-05	0.00545
LRBA	1.57	1.7e-05	0.00545
POLI	0.51	1.71e-05	0.00548
ANKRD12	0.51	1.71e-05	0.00548
IFT74	0.54	1.72e-05	0.00549
ZNF449	0.6	1.72e-05	0.00549
FNDC3A	0.61	1.72e-05	0.00549
C15orf41	2.14	1.72e-05	0.00549
CHD9	0.55	1.72e-05	0.00549
TAOK1	0.64	1.72e-05	0.0055
237097_at	1.8	1.72e-05	0.0055
PTRH1	1.65	1.73e-05	0.00552
EIF2A	0.61	1.73e-05	0.00553
GIT2	0.49	1.74e-05	0.00554
DCTN6	0.6	1.74e-05	0.00554
C17orf96	1.78	1.74e-05	0.00554
CNTN3	0.29	1.74e-05	0.00554
CNOT6	0.63	1.74e-05	0.00554
AIM1L	2.29	1.74e-05	0.00554
FUCA1	2.01	1.75e-05	0.00555
227077_at	0.65	1.75e-05	0.00555
GABRB3	3.17	1.76e-05	0.00558
ARFGAP3	0.59	1.76e-05	0.00558
HARS2	0.57	1.76e-05	0.00559
C20orf24	1.54	1.77e-05	0.00561
GCLM	3.07	1.77e-05	0.00561
228917_at	0.64	1.77e-05	0.00561
SRM	1.59	1.77e-05	0.00561
PCNP	0.66	1.78e-05	0.00561
FLJ10038	0.51	1.78e-05	0.00561
USP28	1.79	1.78e-05	0.00561
MPRIP	1.74	1.78e-05	0.00561
MTF2	0.6	1.78e-05	0.00562
HEXIM1	1.62	1.78e-05	0.00562
215448_at	1.84	1.78e-05	0.00562
RRAGC	1.78	1.79e-05	0.00562
CNOT4	0.54	1.79e-05	0.00562
DIDO1	0.65	1.79e-05	0.00564
PNN	0.54	1.79e-05	0.00564
216532_x_at	1.52	1.8e-05	0.00565
CCNB1IP1	0.46	1.8e-05	0.00565
[truncated: 3,735 more rows]

## Sheet: Suppl. Table 1 - Sheet 7
Supplementary Table T1	UKK		2 mM VPA
Probe sets / Gene names	Fold change	p Value	adjusted p Value
C4orf49	5.95	2.14e-11	8.1e-06
RAB7L1	8.69	2.58e-11	8.1e-06
NEBL	6	4.94e-11	9.07e-06
LPCAT2	4.74	5.78e-11	9.07e-06
SCN1A	8.95	1.23e-10	1.54e-05
PRKCB	5.68	1.72e-10	1.68e-05
ITM2A	4.33	1.87e-10	1.68e-05
PLEKHH2	5.37	2.58e-10	1.86e-05
THBS1	4.78	2.67e-10	1.86e-05
SCD	0.23	3.17e-10	1.99e-05
MALAT1	0.06	3.82e-10	2.01e-05
SCD	0.25	3.83e-10	2.01e-05
PENK	22.35	6.1e-10	2.95e-05
ME1	4.72	7.4e-10	3.32e-05
GBE1	0.3	1.14e-09	4.79e-05
RAB7L1	7.58	1.24e-09	4.88e-05
NFIA	5.21	1.5e-09	5.54e-05
SEMA3C	3.97	1.72e-09	5.98e-05
LINC00305	6	1.92e-09	6.23e-05
210524_x_at	3.6	2.04e-09	6.23e-05
DPYD	4.8	2.13e-09	6.23e-05
MT1F	6.19	2.18e-09	6.23e-05
C17orf104	3.25	2.42e-09	6.42e-05
MT1G	4.49	2.52e-09	6.42e-05
LRAT	7.89	2.56e-09	6.42e-05
MT1F	5.82	2.77e-09	6.43e-05
238512_at	8.98	3.02e-09	6.43e-05
TEX15	4.11	3.09e-09	6.43e-05
TMCC3	4.7	3.16e-09	6.43e-05
SEL1L3	7.34	3.2e-09	6.43e-05
ANO4	3.44	3.26e-09	6.43e-05
CLU	6.23	3.28e-09	6.43e-05
CLU	4.99	3.65e-09	6.94e-05
LITAF	2.96	3.76e-09	6.94e-05
TCEAL2	4.2	4.1e-09	7.37e-05
PRKCB	5.74	4.86e-09	8.41e-05
MT1H	7.06	4.99e-09	8.41e-05
MALAT1	0.12	5.09e-09	8.41e-05
NMNAT2	3.1	5.66e-09	8.92e-05
ACAT2	0.25	5.68e-09	8.92e-05
ADCYAP1R1	2.94	6.09e-09	9.32e-05
NMNAT2	2.83	6.47e-09	9.59e-05
MT1E	6.54	6.57e-09	9.59e-05
NEBL	4.99	7.06e-09	9.92e-05
MAP3K8	2.92	7.11e-09	9.92e-05
GLIS3	4.62	7.29e-09	9.94e-05
MYBPC1	2.81	7.44e-09	9.94e-05
243356_at	6.36	8.21e-09	0.000107
SPAG6	6	8.58e-09	0.00011
EFEMP1	5.15	9.2e-09	0.000115
ELAVL4	4.72	9.45e-09	0.000116
MEGF11	3.61	1e-08	0.000121
CPT1A	2.78	1.06e-08	0.000123
HS6ST2	2.5	1.07e-08	0.000123
CLU	4.2	1.08e-08	0.000123
CNTN1	2.54	1.16e-08	0.000128
GPR155	2.98	1.18e-08	0.000128
238666_at	0.32	1.2e-08	0.000128
LINC00472	7.88	1.21e-08	0.000128
VEGFA	0.29	1.22e-08	0.000128
B3GALNT1	0.28	1.32e-08	0.000136
SHOX2	0.23	1.39e-08	0.000141
CCPG1	2.76	1.43e-08	0.000143
ELAVL4	2.83	1.46e-08	0.000143
HS6ST2	2.34	1.5e-08	0.000144
218380_at	3.42	1.54e-08	0.000144
NFIA	3.75	1.54e-08	0.000144
CRIP1	5.29	1.56e-08	0.000144
GPR155	4.01	1.66e-08	0.000151
FGFBP3	0.14	1.75e-08	0.000157
NPTX2	3.77	1.78e-08	0.000157
COL11A1	4.89	1.9e-08	0.000165
MT1P2	5.33	1.95e-08	0.000168
LAYN	3.55	1.97e-08	0.000168
WNT2B	4.87	2.02e-08	0.000169
CACNA1G	4.22	2.18e-08	0.00018
GNS	2.99	2.24e-08	0.000182
216336_x_at	6.41	2.26e-08	0.000182
RC3H2	0.42	2.34e-08	0.000186
CPNE4	2.73	2.42e-08	0.000188
HMGCS1	0.21	2.43e-08	0.000188
PLEKHG1	3.5	2.55e-08	0.000193
GLRX	2.27	2.57e-08	0.000193
FAM110C	3.27	2.58e-08	0.000193
MT1X	7.87	2.65e-08	0.000194
MT1X	7.01	2.68e-08	0.000194
TFRC	0.4	2.69e-08	0.000194
S100B	6.22	2.71e-08	0.000194
C4orf32	5.13	3.04e-08	0.000215
FLI1	0.31	3.12e-08	0.000218
HCFC1R1	2.87	3.22e-08	0.000222
ADAM9	2.32	3.26e-08	0.000223
TFRC	0.43	3.42e-08	0.000231
MTHFD1L	0.43	3.46e-08	0.000231
EGR1	3.29	3.49e-08	0.000231
CYP39A1	2.68	3.57e-08	0.000234
BMP7	4.71	3.67e-08	0.000235
RDH10	5.19	3.7e-08	0.000235
LINC00537	4.02	3.73e-08	0.000235
SLIT1	3.08	3.74e-08	0.000235
MT2A	7.46	3.77e-08	0.000235
B3GALNT1	0.26	3.93e-08	0.000242
TMEM108	3.01	4.07e-08	0.000247
HMGCS1	0.17	4.09e-08	0.000247
APCDD1	4.48	4.16e-08	0.000249
MAP3K8	2.9	4.22e-08	0.00025
ADCY9	2.68	4.31e-08	0.000253
NFIA	3.05	4.52e-08	0.000263
KIAA1377	2.89	4.64e-08	0.000267
C5orf41	0.42	4.87e-08	0.000278
236660_at	3.51	4.94e-08	0.000279
OPRK1	0.27	4.99e-08	0.000279
NFIA	4.91	5.01e-08	0.000279
243543_at	0.2	5.19e-08	0.000286
THBS1	2.81	5.29e-08	0.000289
229580_at	3.56	5.49e-08	0.000295
KIAA1377	2.15	5.53e-08	0.000295
CTSB	2.27	5.54e-08	0.000295
PSAP	2.23	5.89e-08	0.00031
ANKRD6	2.29	5.93e-08	0.00031
HK2	0.37	5.97e-08	0.00031
TIMP3	2.38	6.06e-08	0.000312
SLC4A7	0.36	6.24e-08	0.000319
BLVRB	2.96	6.39e-08	0.000322
EML6	2.53	6.42e-08	0.000322
IFI6	4.28	6.5e-08	0.000324
ME1	3.44	6.64e-08	0.000327
CCDC109B	2.06	6.66e-08	0.000327
ZNRF3	2.7	6.9e-08	0.000336
243252_at	2.32	7.19e-08	0.000347
RRAGD	3.86	7.29e-08	0.000347
SLC4A11	3.01	7.3e-08	0.000347
AVEN	0.37	7.78e-08	0.000367
THAP9	0.3	7.88e-08	0.000367
HLA-B	3.04	7.9e-08	0.000367
EPC2	0.36	8.07e-08	0.000373
UNK	0.42	8.69e-08	0.000392
228158_at	2.04	8.69e-08	0.000392
ANKRD6	2.69	8.7e-08	0.000392
GGH	2.14	8.84e-08	0.000392
ELOVL6	0.42	8.88e-08	0.000392
ATP6V1A	2.06	8.9e-08	0.000392
237384_x_at	0.29	8.93e-08	0.000392
LOC100132147	2.53	9.09e-08	0.000397
EGR1	2.7	9.21e-08	0.000399
ASNS	0.35	9.52e-08	0.00041
LOC100287616	2.34	9.71e-08	0.000411
HS6ST2	2.63	9.73e-08	0.000411
TMEM108	2.23	9.76e-08	0.000411
TAGLN2	2.39	9.87e-08	0.000413
HDAC9	5.99	1.05e-07	0.000435
MME	2.82	1.06e-07	0.000435
SNCA	2.34	1.06e-07	0.000435
AFP	0.02	1.07e-07	0.000435
GLRX	2.4	1.07e-07	0.000435
KREMEN1	2.51	1.09e-07	0.000439
CTPS2	0.47	1.12e-07	0.000449
SOST	17.01	1.14e-07	0.000449
TACC1	2.14	1.14e-07	0.000449
SLC6A1	6.62	1.15e-07	0.000451
PPARGC1A	3	1.22e-07	0.000476
MCPH1	0.37	1.23e-07	0.000477
CYP2U1	2.1	1.25e-07	0.000477
PPP4R4	4.21	1.26e-07	0.000477
TMED4	2.25	1.26e-07	0.000477
SAMHD1	2.52	1.26e-07	0.000477
UNC80	2.43	1.27e-07	0.000477
RAB3B	2.17	1.28e-07	0.000477
SPAG6	3.19	1.28e-07	0.000477
RMST	3	1.31e-07	0.000483
ITM2A	5.78	1.32e-07	0.000484
ST7L	4.37	1.35e-07	0.000491
BMP7	3.41	1.35e-07	0.000491
CADM2	2.68	1.39e-07	0.000497
ABCB4	1.98	1.4e-07	0.000497
CELSR1	2.31	1.4e-07	0.000497
LHFP	2.74	1.41e-07	0.000497
IER5	2.21	1.42e-07	0.000497
NUP155	0.46	1.42e-07	0.000497
HLA-C	2.74	1.43e-07	0.000498
GABRB2	2.56	1.45e-07	0.000498
MTHFD2	0.44	1.45e-07	0.000498
KLHL5	2.26	1.45e-07	0.000498
DKK3	2.66	1.48e-07	0.000505
ING5	0.49	1.49e-07	0.000505
227943_at	0.38	1.52e-07	0.000512
PLEKHB1	2.33	1.52e-07	0.000512
SCRN1	2.05	1.59e-07	0.000533
MFAP3L	2.79	1.6e-07	0.000533
LPAR1	0.46	1.62e-07	0.000533
MANSC1	3.01	1.62e-07	0.000533
NFE2L3	2.75	1.63e-07	0.000533
MAOA	2.06	1.64e-07	0.000533
LGMN	2.14	1.66e-07	0.000537
SCD5	2.4	1.68e-07	0.00054
PTPRO	2.79	1.77e-07	0.000566
BNIP3	0.31	1.78e-07	0.000567
IDS	2.41	1.79e-07	0.000567
KISS1R	2.5	1.84e-07	0.000576
PAM	2.06	1.85e-07	0.000576
PCSK1	3.96	1.86e-07	0.000576
CREG1	2.49	1.87e-07	0.000576
HLA-C	2.56	1.89e-07	0.000576
PGK1	0.49	1.91e-07	0.000576
SNCA	2.3	1.91e-07	0.000576
236373_at	2.4	1.93e-07	0.000576
SFMBT2	2.09	1.94e-07	0.000576
LPCAT2	2.79	1.95e-07	0.000576
PLA2G4A	2.82	1.95e-07	0.000576
SPRED1	0.43	1.95e-07	0.000576
DKK3	2.72	1.96e-07	0.000576
RAB11FIP1	2.8	1.97e-07	0.000576
COX1	2.4	1.97e-07	0.000576
EFCAB2	0.43	1.97e-07	0.000576
C18orf1	4.44	1.98e-07	0.000576
XYLT1	2.55	1.98e-07	0.000576
NUPL1	0.37	2e-07	0.000577
PLA2G12A	2.58	2.01e-07	0.000577
CCPG1	2.38	2.02e-07	0.000577
CTSB	2.43	2.02e-07	0.000577
LRRC7	2.04	2.06e-07	0.000585
227921_at	0.5	2.08e-07	0.000589
APP	1.89	2.11e-07	0.000592
PGK1	0.52	2.11e-07	0.000592
CTGF	3.34	2.17e-07	0.000607
SCAF11	0.47	2.19e-07	0.000608
EMP1	4.56	2.24e-07	0.000618
HLA-B	2.81	2.27e-07	0.000625
233238_s_at	6.75	2.3e-07	0.000632
230958_s_at	3.83	2.32e-07	0.000635
206090_s_at	3.07	2.35e-07	0.000637
CTSB	2.4	2.35e-07	0.000637
FAIM	0.31	2.38e-07	0.00064
RRAGD	3.2	2.39e-07	0.00064
NTNG2	2.19	2.47e-07	0.000658
ASAH1	1.96	2.47e-07	0.000658
NDRG4	2.52	2.48e-07	0.000658
212414_s_at	1.89	2.5e-07	0.000659
SCARB2	1.94	2.51e-07	0.000659
ELMOD1	3.34	2.52e-07	0.000659
ZMAT3	2.45	2.53e-07	0.00066
HNRNPR	0.48	2.61e-07	0.000674
OGT	0.43	2.61e-07	0.000674
PDE8A	2.32	2.64e-07	0.000676
IPO5	0.49	2.64e-07	0.000676
IDI1	0.3	2.69e-07	0.000685
IL13RA2	13.21	2.69e-07	0.000685
RICTOR	0.43	2.71e-07	0.000687
C19orf66	2.12	2.76e-07	0.000695
MSX2	2.4	2.79e-07	0.0007
MICB	12.04	2.8e-07	0.000702
THAP9	0.4	2.83e-07	0.000705
PSMA5	2.5	2.85e-07	0.000706
RPL37	0.5	2.86e-07	0.000706
BEX2	2.06	2.87e-07	0.000706
TXNL1	2.45	2.88e-07	0.000706
241804_at	0.52	2.9e-07	0.000708
SV2C	5.66	2.93e-07	0.000713
UGT8	2.96	2.99e-07	0.000725
HMGCR	0.27	3e-07	0.000725
AGPAT3	2.31	3.05e-07	0.000728
CLIC6	5.08	3.05e-07	0.000728
IDI1	0.29	3.05e-07	0.000728
LRP10	2.19	3.13e-07	0.000745
GPR137B	2.1	3.17e-07	0.00075
G3BP1	0.52	3.18e-07	0.000751
LCORL	0.48	3.24e-07	0.000761
ELOVL6	0.44	3.34e-07	0.000783
214152_at	2.15	3.38e-07	0.000786
HES6	3.38	3.39e-07	0.000786
PSAP	2	3.39e-07	0.000786
HNRNPR	0.45	3.43e-07	0.000792
PRR24	2.42	3.51e-07	0.000807
FABP7	3.63	3.56e-07	0.000816
LAMP1	2.11	3.58e-07	0.000818
EDIL3	1.96	3.6e-07	0.000818
BNIP3	0.34	3.65e-07	0.000827
ASAH1	1.86	3.67e-07	0.000829
C1orf187	2.65	3.71e-07	0.000834
RHBDD2	1.85	3.73e-07	0.000837
ZMAT4	2.02	3.77e-07	0.000839
FDFT1	0.33	3.77e-07	0.000839
HTATIP2	2.61	3.79e-07	0.000841
CNTN1	3.88	3.81e-07	0.000842
IDS	2.12	3.82e-07	0.000842
RDH10	3.09	3.87e-07	0.000848
COL11A1	2.43	3.88e-07	0.000848
ENPP5	2.29	3.89e-07	0.000848
ZBTB1	0.49	3.91e-07	0.000849
GLIS3	3.26	3.98e-07	0.000862
1555653_at	2.4	4.14e-07	0.000893
HERC5	3.74	4.19e-07	0.000901
SEH1L	0.43	4.2e-07	0.000901
B2M	2.24	4.27e-07	0.000912
225799_at	2.21	4.28e-07	0.000912
NEFH	2.55	4.33e-07	0.000918
PSTK	0.41	4.35e-07	0.000918
GPD1L	1.97	4.36e-07	0.000918
PHIP	0.52	4.46e-07	0.000936
OIP5-AS1	0.46	4.48e-07	0.000937
ZNF193	0.5	4.49e-07	0.000937
SNCA	2.61	4.52e-07	0.00094
HLA-B	2.32	4.55e-07	0.000943
DDAH1	2.29	4.56e-07	0.000943
QSER1	0.41	4.59e-07	0.000946
DYRK2	0.52	4.62e-07	0.000948
PTGFR	0.55	4.65e-07	0.000951
LLPH	2.04	4.7e-07	0.000958
GNS	2.79	4.75e-07	0.000965
APOA1BP	2.02	4.78e-07	0.000965
225573_at	3.73	4.79e-07	0.000965
COG5	0.51	4.79e-07	0.000965
OIP5-AS1	0.49	4.81e-07	0.000965
RGS13	0.11	4.84e-07	0.000968
STAG2	0.42	4.87e-07	0.000971
TIMP2	2.02	4.9e-07	0.000974
PLAC2	2.17	4.95e-07	0.00098
NUCKS1	0.49	5.04e-07	0.000995
CHRDL1	2.04	5.1e-07	0.001
RALGAPA2	0.52	5.14e-07	0.00101
HMGCR	0.31	5.15e-07	0.00101
SDK2	2.38	5.16e-07	0.00101
SPRED1	0.51	5.17e-07	0.00101
BEND6	2.18	5.21e-07	0.00101
INTS6	0.47	5.29e-07	0.00102
FLJ39051	0.46	5.3e-07	0.00102
KLF10	2	5.31e-07	0.00102
EGF	4.44	5.36e-07	0.00103
FADS1	0.49	5.43e-07	0.00103
214151_s_at	2.39	5.44e-07	0.00103
DUSP5P	2.24	5.52e-07	0.00105
LAMP1	1.96	5.53e-07	0.00105
C5orf55	1.9	5.61e-07	0.00106
SAMHD1	1.94	5.68e-07	0.00107
SERPINI1	3.38	5.69e-07	0.00107
GRIA3	2.79	5.7e-07	0.00107
SLC25A36	0.4	5.72e-07	0.00107
COL11A1	2.91	5.75e-07	0.00107
236778_at	0.49	5.77e-07	0.00107
SOCS6	0.51	5.79e-07	0.00107
SYT11	3.04	5.88e-07	0.00108
SLFN11	3.61	5.88e-07	0.00108
TIMP3	2.86	5.91e-07	0.00108
ANP32B	0.55	5.94e-07	0.00108
MMP16	0.48	5.95e-07	0.00108
ND2	2.75	6e-07	0.00109
DHCR7	0.47	6.08e-07	0.0011
FAM55C	2.02	6.15e-07	0.00111
232254_at	2.78	6.25e-07	0.00112
GDE1	2.23	6.25e-07	0.00112
HSPA5	1.84	6.28e-07	0.00112
SEMA4C	0.55	6.31e-07	0.00113
LRRTM4	2.04	6.39e-07	0.00114
EYA4	3.65	6.41e-07	0.00114
AMD1	0.56	6.43e-07	0.00114
APOB	0.09	6.46e-07	0.00114
DUSP4	0.44	6.49e-07	0.00114
GABRB2	3.57	6.52e-07	0.00114
APOA2	0.03	6.53e-07	0.00114
LRIG3	0.4	6.54e-07	0.00114
TMEM56	1.95	6.55e-07	0.00114
HIST1H2AC	0.38	6.59e-07	0.00114
DUSP6	0.31	6.6e-07	0.00114
RNFT2	2.12	6.62e-07	0.00114
EFHD1	3.76	6.65e-07	0.00114
WWC3	1.79	6.7e-07	0.00115
HLA-C	2.51	6.79e-07	0.00116
NPTN	1.94	6.85e-07	0.00117
UGCG	0.38	6.85e-07	0.00117
CTSL1P8	2.03	6.89e-07	0.00117
EMP1	3.16	7e-07	0.00118
TNFRSF19	1.95	7.02e-07	0.00119
FRMD5	1.93	7.07e-07	0.00119
TMEM50B	2.09	7.1e-07	0.00119
NRGN	2.18	7.1e-07	0.00119
KBTBD2	0.55	7.12e-07	0.00119
EPC1	0.48	7.13e-07	0.00119
INSIG1	0.3	7.16e-07	0.00119
FGB	0.04	7.17e-07	0.00119
LRP10	2.02	7.21e-07	0.00119
SNAP25	2.94	7.24e-07	0.00119
TAF9B	0.39	7.28e-07	0.0012
AGPAT3	2.06	7.3e-07	0.0012
EFEMP1	4.53	7.41e-07	0.00121
TSPO	2.1	7.42e-07	0.00121
RELL1	2.06	7.46e-07	0.00121
SLC2A12	1.93	7.47e-07	0.00121
YTHDC1	0.53	7.55e-07	0.00122
WLS	2.19	7.58e-07	0.00122
GNAI1	1.87	7.6e-07	0.00122
FGG	0.03	7.62e-07	0.00122
LIPA	1.99	7.64e-07	0.00122
GPRASP1	1.98	7.68e-07	0.00123
NOV	3.62	7.73e-07	0.00123
HLA-F	2.13	7.74e-07	0.00123
C6orf192	2.03	7.76e-07	0.00123
224373_s_at	1.93	7.83e-07	0.00124
PPID	1.8	7.85e-07	0.00124
RBP7	2.31	7.88e-07	0.00124
227368_at	0.5	7.9e-07	0.00124
ATXN1	2.08	7.96e-07	0.00124
FDPS	0.51	7.97e-07	0.00124
ZBTB10	0.44	7.99e-07	0.00124
REEP5	2.02	8e-07	0.00124
233608_at	1.76	8.02e-07	0.00124
BRI3BP	1.91	8.05e-07	0.00124
RCBTB2	0.4	8.06e-07	0.00124
PDE5A	0.48	8.06e-07	0.00124
MALAT1	0.51	8.23e-07	0.00126
SUV420H1	0.57	8.23e-07	0.00126
DLX2	3.04	8.25e-07	0.00126
SEPT6	1.81	8.25e-07	0.00126
TNIK	2.15	8.28e-07	0.00126
C1orf187	2.75	8.32e-07	0.00126
TET1	0.44	8.32e-07	0.00126
ZNF131	0.5	8.37e-07	0.00126
BPTF	0.52	8.4e-07	0.00126
244045_at	0.55	8.5e-07	0.00128
IL17D	0.51	8.51e-07	0.00128
PDLIM5	2.82	8.55e-07	0.00128
HEG1	2.24	8.67e-07	0.00129
OBFC2A	2.09	8.7e-07	0.00129
TMPO	0.53	8.9e-07	0.00132
238529_at	0.52	8.92e-07	0.00132
LOC283713	1.91	8.97e-07	0.00133
TNIK	2.11	9.01e-07	0.00133
SQLE	0.27	9.01e-07	0.00133
TSPAN31	2	9.05e-07	0.00133
PTPN2	0.5	9.15e-07	0.00134
GSN	2.68	9.17e-07	0.00134
LIPG	0.43	9.21e-07	0.00134
NME5	2.04	9.26e-07	0.00135
SMYD3	1.95	9.29e-07	0.00135
LPAR1	0.55	9.32e-07	0.00135
CENPV	0.44	9.33e-07	0.00135
236120_at	2.08	9.44e-07	0.00136
FAM26F	0.42	9.45e-07	0.00136
MCAM	1.93	9.5e-07	0.00136
TPBG	2.18	9.51e-07	0.00136
222313_at	0.32	9.54e-07	0.00136
DOK5	2.07	9.54e-07	0.00136
SCD	0.58	9.56e-07	0.00136
GPR98	2.19	9.73e-07	0.00138
COX7B	2.26	9.81e-07	0.00139
PDK1	0.39	9.86e-07	0.00139
OGT	0.41	9.9e-07	0.00139
RAI2	1.98	9.93e-07	0.00139
225716_at	2.05	9.96e-07	0.00139
BAALC	2.64	9.97e-07	0.00139
CDKN1A	2.22	9.99e-07	0.00139
NELL1	2.25	1e-06	0.00139
LONRF3	3.18	1e-06	0.00139
CNTN3	2.46	1.02e-06	0.00141
INSIG1	0.17	1.02e-06	0.00142
1566469_at	0.53	1.03e-06	0.00142
CAV2	2.2	1.04e-06	0.00143
NFE2L3	3.91	1.05e-06	0.00144
GRAMD1C	2.58	1.07e-06	0.00146
BICC1	1.96	1.07e-06	0.00146
SQLE	0.36	1.07e-06	0.00146
ATXN1	1.96	1.08e-06	0.00147
ZNF643	0.54	1.08e-06	0.00147
FAM49A	2.88	1.09e-06	0.00147
ARNTL	1.8	1.09e-06	0.00147
PRDM5	0.46	1.09e-06	0.00147
RPL31	0.51	1.1e-06	0.00149
TNFSF9	1.9	1.11e-06	0.00149
MIER3	0.51	1.11e-06	0.00149
CPSF2	0.56	1.12e-06	0.0015
CYP51A1	0.56	1.12e-06	0.0015
CASC4	1.73	1.13e-06	0.0015
227755_at	1.81	1.13e-06	0.00151
LACTB	2.39	1.13e-06	0.00151
CYP46A1	2.58	1.16e-06	0.00153
228731_at	0.41	1.16e-06	0.00153
CAV2	2.07	1.16e-06	0.00153
MLLT10	0.49	1.16e-06	0.00153
BRWD1	0.41	1.16e-06	0.00153
TRAM1L1	2.08	1.16e-06	0.00153
C7orf10	1.93	1.17e-06	0.00153
FDFT1	0.29	1.17e-06	0.00153
242007_at	0.47	1.17e-06	0.00153
GCLM	1.92	1.17e-06	0.00153
DENND1B	0.47	1.18e-06	0.00153
MBD2	2.74	1.18e-06	0.00153
1556194_a_at	2.99	1.18e-06	0.00153
PRKCB	3.36	1.19e-06	0.00153
SQLE	0.33	1.19e-06	0.00153
SKAP2	2.53	1.19e-06	0.00153
KANSL1L	0.43	1.2e-06	0.00154
PAM	1.74	1.21e-06	0.00155
SLITRK3	2.06	1.21e-06	0.00155
CSRP1	1.89	1.22e-06	0.00155
239278_at	2.04	1.23e-06	0.00156
CYFIP2	1.84	1.23e-06	0.00156
SH3BGR	1.88	1.24e-06	0.00157
CLDN11	5.26	1.24e-06	0.00157
DPP10	2.95	1.24e-06	0.00157
SEPT6	2.08	1.25e-06	0.00157
DENND1B	0.43	1.26e-06	0.00158
CNTRL	0.44	1.26e-06	0.00158
SQLE	0.45	1.26e-06	0.00158
SPARC	2.72	1.27e-06	0.00159
KIAA1430	0.53	1.28e-06	0.00159
CHD9	0.55	1.28e-06	0.00159
TAC1	0.18	1.28e-06	0.00159
ANGPTL4	1.95	1.3e-06	0.00161
235959_at	0.42	1.31e-06	0.00162
ASPM	0.45	1.31e-06	0.00162
OCA2	2.26	1.32e-06	0.00163
LHFP	1.79	1.33e-06	0.00163
MIER3	0.51	1.34e-06	0.00164
240146_at	0.43	1.34e-06	0.00164
ZNF131	0.45	1.35e-06	0.00165
SMARCA2	1.97	1.36e-06	0.00166
FAM3C	1.81	1.36e-06	0.00166
SKAP2	3.16	1.38e-06	0.00167
GNL3	0.54	1.38e-06	0.00167
TSPAN2	1.99	1.38e-06	0.00167
TIMP2	1.9	1.41e-06	0.00169
EFCAB2	0.48	1.41e-06	0.00169
C6orf72	1.73	1.41e-06	0.00169
SYNCRIP	0.48	1.41e-06	0.00169
242824_at	2.32	1.41e-06	0.00169
SBF2	2.29	1.43e-06	0.00171
CD200	0.42	1.44e-06	0.00172
DDX6	0.56	1.45e-06	0.00172
APP	1.87	1.45e-06	0.00172
HIGD1A	2.38	1.45e-06	0.00172
MTMR2	0.54	1.47e-06	0.00174
SMOC1	0.56	1.47e-06	0.00174
CTBS	2.13	1.47e-06	0.00174
FABP7	4.18	1.48e-06	0.00174
GLT8D2	0.34	1.48e-06	0.00174
MYNN	0.53	1.48e-06	0.00174
PDLIM5	2.2	1.5e-06	0.00176
LAMP2	1.81	1.51e-06	0.00176
CEP19	1.85	1.51e-06	0.00176
EDEM2	1.79	1.51e-06	0.00176
MTTP	0.2	1.51e-06	0.00176
SNRNP48	0.48	1.51e-06	0.00176
MGAT5	1.79	1.52e-06	0.00176
232997_at	3.27	1.53e-06	0.00177
B3GALNT1	0.42	1.53e-06	0.00177
CYB5R1	1.92	1.53e-06	0.00177
C9orf135	3.29	1.54e-06	0.00177
MAB21L2	0.51	1.55e-06	0.00178
LGALS1	4.76	1.56e-06	0.00179
MSMO1	0.38	1.56e-06	0.00179
SPATA6	1.78	1.57e-06	0.00179
HLA-A	2.12	1.59e-06	0.00181
TAP1	1.89	1.59e-06	0.00181
227909_at	1.7	1.61e-06	0.00183
ZNF84	0.48	1.61e-06	0.00183
IGSF3	1.79	1.62e-06	0.00183
ZNF131	0.51	1.63e-06	0.00184
CD302	5.45	1.63e-06	0.00184
INTS7	0.6	1.65e-06	0.00186
WAC	0.52	1.66e-06	0.00186
IQCE	2.04	1.67e-06	0.00187
MYO1B	0.56	1.67e-06	0.00187
FGA	0.18	1.67e-06	0.00187
EYA4	2.65	1.69e-06	0.00188
SYNCRIP	0.46	1.69e-06	0.00188
GOLM1	1.86	1.69e-06	0.00188
BACE2	1.8	1.7e-06	0.00189
234983_at	2.08	1.71e-06	0.00189
HLA-F	2.14	1.74e-06	0.00192
NMU	3.03	1.75e-06	0.00193
RPL37	0.55	1.77e-06	0.00196
CGA	14.32	1.78e-06	0.00196
ARID5B	1.93	1.79e-06	0.00197
LRP2	2.82	1.8e-06	0.00197
ACPL2	1.7	1.8e-06	0.00197
BMPR2	1.86	1.81e-06	0.00198
OSBPL6	1.78	1.83e-06	0.002
OPTN	2.25	1.84e-06	0.002
EPM2AIP1	0.55	1.85e-06	0.00201
HSPB8	4.49	1.87e-06	0.00203
CDC25A	0.41	1.87e-06	0.00203
NAV2	3.35	1.88e-06	0.00203
GPR98	3.9	1.89e-06	0.00203
ZNF292	0.5	1.89e-06	0.00204
SERTM1	2.65	1.93e-06	0.00207
JAZF1	1.88	1.93e-06	0.00207
SLC4A8	1.8	1.93e-06	0.00207
CHEK1	0.44	1.94e-06	0.00208
FAM49A	2.39	1.94e-06	0.00208
KIAA1377	2.15	1.96e-06	0.00209
FRMD3	2.86	1.96e-06	0.00209
CYFIP2	1.76	1.97e-06	0.00209
HLA-E	1.9	2.01e-06	0.00213
IMPA2	2	2.01e-06	0.00213
SLC22A17	2.05	2.02e-06	0.00214
PPP1R14A	2.19	2.03e-06	0.00214
236468_at	2.48	2.03e-06	0.00214
XPO4	0.58	2.04e-06	0.00215
SKP2	0.41	2.04e-06	0.00215
ARHGEF26	2.01	2.06e-06	0.00216
CHD9	0.58	2.07e-06	0.00217
CRYBG3	0.58	2.08e-06	0.00217
PATZ1	0.44	2.08e-06	0.00217
PAM	1.79	2.08e-06	0.00217
NR1D2	0.52	2.09e-06	0.00217
PHIP	0.47	2.09e-06	0.00217
TNPO1	0.52	2.1e-06	0.00218
ZNF292	0.43	2.1e-06	0.00218
JAK1	1.75	2.12e-06	0.00219
FAR2	0.33	2.12e-06	0.00219
ITIH5	1.71	2.14e-06	0.00219
KLHL14	2.08	2.14e-06	0.00219
SALL3	0.48	2.14e-06	0.00219
224372_at	1.93	2.14e-06	0.00219
CTDSPL2	0.56	2.16e-06	0.0022
239682_at	0.56	2.16e-06	0.0022
CSDE1	0.58	2.16e-06	0.0022
C1orf187	2.64	2.16e-06	0.0022
RNASEK	2.02	2.17e-06	0.0022
SCPEP1	2.73	2.19e-06	0.00222
238646_at	1.71	2.19e-06	0.00222
WWC3	1.84	2.2e-06	0.00223
ACADVL	1.67	2.22e-06	0.00224
CRB1	3.01	2.23e-06	0.00225
HSPA2	1.82	2.24e-06	0.00226
SLC41A2	1.64	2.25e-06	0.00226
CYSTM1	2.25	2.25e-06	0.00226
NDST4	2.68	2.26e-06	0.00226
TDRD7	2.4	2.26e-06	0.00226
NPC2	2.06	2.26e-06	0.00226
CCNT2	0.44	2.26e-06	0.00226
CLUL1	2.08	2.27e-06	0.00226
TM2D1	1.82	2.27e-06	0.00226
ZNF804A	2.61	2.28e-06	0.00226
FKBP14	1.96	2.28e-06	0.00226
C8orf38	0.51	2.29e-06	0.00227
OSBPL3	1.67	2.3e-06	0.00227
TSHZ2	2.04	2.31e-06	0.00227
PTGR1	1.71	2.31e-06	0.00227
PRSS12	3.79	2.33e-06	0.00228
METRNL	1.79	2.33e-06	0.00228
FECH	1.69	2.33e-06	0.00228
NSDHL	0.5	2.34e-06	0.00229
FHL1	1.78	2.35e-06	0.00229
CUX2	2.23	2.36e-06	0.0023
CCNT2	0.53	2.36e-06	0.0023
ARL4C	2.01	2.36e-06	0.0023
KLF9	2.11	2.37e-06	0.0023
PIGH	1.67	2.37e-06	0.0023
PAIP1	0.58	2.38e-06	0.00231
PANK1	0.5	2.39e-06	0.00231
EFNB3	2.22	2.39e-06	0.00231
INSIG1	0.25	2.4e-06	0.00231
E2F8	2.38	2.4e-06	0.00231
PNISR	0.45	2.41e-06	0.00232
HEBP1	1.8	2.41e-06	0.00232
HNRNPA0	0.59	2.43e-06	0.00233
FTO	1.85	2.44e-06	0.00233
LDHA	0.59	2.46e-06	0.00234
HABP4	2.21	2.47e-06	0.00236
DDIT4	0.42	2.48e-06	0.00236
PRKAR1A	0.56	2.49e-06	0.00236
C5orf41	0.49	2.49e-06	0.00236
SLC23A2	1.97	2.49e-06	0.00236
PPIC	3.66	2.5e-06	0.00236
ZZZ3	0.53	2.5e-06	0.00236
CCNT1	0.57	2.51e-06	0.00236
IPO5	0.59	2.51e-06	0.00236
CNTNAP2	3.11	2.52e-06	0.00236
MIER3	0.51	2.52e-06	0.00237
230968_at	5.1	2.53e-06	0.00237
RBM12	0.56	2.53e-06	0.00237
IKBIP	1.92	2.54e-06	0.00237
RASA2	0.54	2.55e-06	0.00238
OBSL1	1.65	2.57e-06	0.00239
PTPN2	0.52	2.58e-06	0.0024
AHCYL2	1.7	2.58e-06	0.0024
HLA-C	1.83	2.59e-06	0.0024
235152_at	1.75	2.59e-06	0.0024
CACNA1G	2.45	2.6e-06	0.0024
RPS27L	1.94	2.62e-06	0.00242
B2M	2.63	2.62e-06	0.00242
ZNF140	0.57	2.63e-06	0.00242
CD200	0.46	2.67e-06	0.00245
STAT3	2.05	2.67e-06	0.00245
HSPB11	1.98	2.69e-06	0.00246
MICA	1.93	2.69e-06	0.00246
235429_at	0.55	2.72e-06	0.00249
LOC100506718	0.32	2.73e-06	0.00249
ZNF678	0.47	2.73e-06	0.00249
LOC440173	2.39	2.73e-06	0.00249
HMGB3	0.52	2.74e-06	0.00249
PRSS35	3.53	2.75e-06	0.00249
HTR7P1	1.73	2.75e-06	0.00249
PIGM	1.63	2.75e-06	0.00249
SLC16A2	2.34	2.75e-06	0.00249
FDFT1	0.3	2.76e-06	0.00249
219376_at	0.56	2.77e-06	0.0025
ZNF12	0.53	2.78e-06	0.0025
TAGLN2	1.76	2.8e-06	0.00251
239545_at	0.46	2.82e-06	0.00253
DTNBP1	1.77	2.82e-06	0.00253
LOC344595	2.21	2.83e-06	0.00253
LOC100509635	2.07	2.84e-06	0.00254
MOB3B	1.78	2.86e-06	0.00255
ATF1	0.54	2.86e-06	0.00255
GADD45B	1.83	2.87e-06	0.00255
ZNF268	0.47	2.89e-06	0.00256
NAP1L1	0.58	2.89e-06	0.00256
C4orf21	0.48	2.9e-06	0.00256
ARL4C	1.96	2.9e-06	0.00256
SH3BP4	2.21	2.9e-06	0.00257
TMTC1	1.83	2.92e-06	0.00258
FBXO11	0.59	2.94e-06	0.00259
BCAT1	0.58	2.95e-06	0.00259
FBXO28	0.61	2.97e-06	0.0026
HRASLS	2.06	2.97e-06	0.0026
CLDN1	1.88	2.97e-06	0.0026
LYSMD2	1.92	2.98e-06	0.0026
BLVRA	1.68	3e-06	0.00262
SAR1B	2.08	3.02e-06	0.00263
214683_s_at	0.43	3.02e-06	0.00263
C3orf70	2.01	3.02e-06	0.00263
PLP2	1.84	3.03e-06	0.00263
XPR1	1.76	3.04e-06	0.00263
COL22A1	1.88	3.06e-06	0.00265
WWC1	2.19	3.07e-06	0.00266
ZNF428	0.45	3.09e-06	0.00266
ARRDC4	2.18	3.09e-06	0.00266
NRAS	0.49	3.09e-06	0.00266
MPV17	1.81	3.11e-06	0.00267
PAPOLG	0.6	3.12e-06	0.00268
ANO5	2.13	3.12e-06	0.00268
SLC4A8	1.71	3.14e-06	0.00269
FAM149A	2.06	3.14e-06	0.00269
CCNT2	0.48	3.15e-06	0.00269
HNRNPC	0.52	3.18e-06	0.00271
CYP39A1	1.62	3.18e-06	0.00271
CDO1	1.71	3.19e-06	0.00272
PIGM	1.77	3.21e-06	0.00273
HSPA12A	2.1	3.23e-06	0.00274
HLA-E	1.66	3.24e-06	0.00274
KCTD15	0.49	3.26e-06	0.00276
SLC7A10	1.87	3.28e-06	0.00277
TIA1	0.51	3.28e-06	0.00277
ATP6V0D1	2.49	3.31e-06	0.00279
RAB3B	2.02	3.31e-06	0.00279
HSPB11	1.67	3.32e-06	0.00279
FHL1	1.93	3.32e-06	0.00279
SLC35B4	1.59	3.33e-06	0.00279
HNRNPC	0.59	3.33e-06	0.00279
BCAT1	0.6	3.34e-06	0.00279
MEX3B	0.55	3.35e-06	0.0028
GTF3C3	0.53	3.37e-06	0.00281
VKORC1	1.87	3.39e-06	0.00282
RBM12B	0.58	3.41e-06	0.00284
LEPR	0.46	3.42e-06	0.00284
TBL1XR1	0.54	3.44e-06	0.00285
PON2	2.01	3.44e-06	0.00285
HNRNPU-AS1	0.45	3.45e-06	0.00285
C4orf48	1.71	3.46e-06	0.00285
ST3GAL6	0.48	3.46e-06	0.00285
NQO1	2.51	3.46e-06	0.00285
SLC38A6	1.84	3.46e-06	0.00285
ATP5E	1.92	3.47e-06	0.00286
WNK3	0.55	3.48e-06	0.00286
NCAM1	2.01	3.49e-06	0.00286
MAMDC2	2.92	3.52e-06	0.00288
TMEM160	2.14	3.59e-06	0.00294
TESC	1.93	3.6e-06	0.00294
CDS1	2.52	3.62e-06	0.00295
ZNF280C	0.53	3.63e-06	0.00295
SIAE	2.13	3.63e-06	0.00295
CTH	0.55	3.63e-06	0.00295
UGCG	0.52	3.64e-06	0.00295
RNF182	2.28	3.64e-06	0.00295
FAM69A	1.68	3.66e-06	0.00296
TSHZ2	2.91	3.67e-06	0.00297
GCFC1	0.59	3.72e-06	0.003
HOXA3	2.14	3.72e-06	0.003
SLC39A11	1.78	3.73e-06	0.003
ZMAT3	2.06	3.73e-06	0.003
KLF12	0.54	3.75e-06	0.00301
BTN3A2	1.69	3.77e-06	0.00302
DENND1B	0.51	3.77e-06	0.00302
STK38	0.6	3.79e-06	0.00303
236045_x_at	2.42	3.79e-06	0.00303
CTSB	2.07	3.81e-06	0.00304
TOX2	3.23	3.82e-06	0.00305
ZNF561	0.5	3.84e-06	0.00306
GALNT2	1.81	3.85e-06	0.00306
APOA2	0.08	3.87e-06	0.00307
TLK2	0.59	3.88e-06	0.00307
NBN	0.44	3.88e-06	0.00307
PTX3	0.33	3.91e-06	0.0031
HTRA1	2.57	3.92e-06	0.0031
ANP32B	0.62	3.95e-06	0.00311
226550_at	1.84	3.97e-06	0.00313
SKAP2	2.79	3.98e-06	0.00313
238785_at	0.6	3.98e-06	0.00313
PIR	1.98	4.01e-06	0.00315
RLF	0.58	4.03e-06	0.00316
GUCA1A	1.92	4.03e-06	0.00316
TFEB	1.9	4.07e-06	0.00318
MAGI2	1.64	4.08e-06	0.00319
213484_at	1.85	4.09e-06	0.00319
CASP7	1.64	4.09e-06	0.00319
KIAA1704	0.58	4.1e-06	0.00319
CMTM8	1.99	4.11e-06	0.00319
ARHGEF26	2.21	4.13e-06	0.0032
EIF4A2	0.56	4.13e-06	0.0032
HECTD2	0.53	4.15e-06	0.00321
FNDC3B	1.84	4.17e-06	0.00322
231465_at	1.66	4.19e-06	0.00324
SLC16A14	0.52	4.24e-06	0.00327
AK7	2.16	4.25e-06	0.00327
231013_at	1.75	4.26e-06	0.00328
ELOVL2	2.49	4.26e-06	0.00328
226348_at	0.56	4.28e-06	0.00329
239784_at	2.15	4.29e-06	0.00329
PBX2	0.54	4.3e-06	0.00329
ZNF22	0.49	4.34e-06	0.00331
BCLAF1	0.54	4.34e-06	0.00331
HSF2	0.6	4.34e-06	0.00331
222344_at	0.52	4.35e-06	0.00331
LYPD1	3.03	4.36e-06	0.00332
SFXN3	2.25	4.37e-06	0.00332
CALM1	1.76	4.38e-06	0.00332
CCNJ	0.47	4.38e-06	0.00332
SEL1L3	2.26	4.39e-06	0.00332
RIMBP2	2.08	4.39e-06	0.00332
CTBS	2.26	4.39e-06	0.00332
RPN2	1.72	4.41e-06	0.00332
HENMT1	0.57	4.41e-06	0.00332
TIA1	0.54	4.42e-06	0.00332
CTPS	0.6	4.42e-06	0.00332
236488_s_at	2.26	4.42e-06	0.00332
MARCH2	1.73	4.43e-06	0.00332
WNT4	2.04	4.44e-06	0.00333
BLVRA	1.7	4.45e-06	0.00333
NEFM	0.5	4.46e-06	0.00333
EPDR1	1.66	4.47e-06	0.00334
LIPT1	0.55	4.48e-06	0.00334
227866_at	0.53	4.48e-06	0.00334
RUNX1T1	0.53	4.49e-06	0.00334
ZNF644	0.49	4.5e-06	0.00334
TMEFF2	0.45	4.5e-06	0.00334
TLK1	0.53	4.51e-06	0.00335
STON2	1.65	4.53e-06	0.00335
KIAA0368	0.58	4.55e-06	0.00336
DHCR24	0.47	4.55e-06	0.00336
CHEK1	0.48	4.59e-06	0.00339
GNA12	1.68	4.6e-06	0.00339
PHKB	1.82	4.61e-06	0.00339
ZC3H14	0.63	4.61e-06	0.00339
CNTNAP2	2.58	4.62e-06	0.00339
GNB5	1.56	4.62e-06	0.00339
238009_at	1.69	4.64e-06	0.00339
WWOX	2.12	4.64e-06	0.00339
C12orf35	0.45	4.64e-06	0.00339
GAS2	0.53	4.68e-06	0.00342
RICTOR	0.55	4.69e-06	0.00342
FAM198B	3.21	4.71e-06	0.00343
KLHL5	2.01	4.72e-06	0.00343
PDE3B	0.53	4.74e-06	0.00344
NGEF	1.78	4.74e-06	0.00344
SEC61A2	1.68	4.75e-06	0.00344
CHD9	0.58	4.76e-06	0.00344
PARPBP	0.51	4.76e-06	0.00344
227966_s_at	2.03	4.77e-06	0.00345
ARL5B	0.58	4.78e-06	0.00345
CHST15	1.94	4.82e-06	0.00347
TMEM2	1.94	4.84e-06	0.00348
LOC389831	0.55	4.84e-06	0.00348
IQGAP2	1.74	4.86e-06	0.00349
TBL1XR1	0.49	4.88e-06	0.0035
C22orf39	0.55	4.91e-06	0.00352
CASC5	0.49	4.92e-06	0.00353
SLC25A36	0.56	4.94e-06	0.00353
KCNJ4	1.79	4.94e-06	0.00353
BCLAF1	0.58	4.95e-06	0.00353
HJURP	0.6	4.98e-06	0.00355
OBFC2A	2.18	4.98e-06	0.00355
SMARCA2	2.04	5e-06	0.00355
MTF2	0.6	5.04e-06	0.00358
BTBD11	2.21	5.04e-06	0.00358
PRKCA	2.01	5.05e-06	0.00358
215811_at	1.72	5.05e-06	0.00358
SMARCA2	2.21	5.08e-06	0.0036
238623_at	0.53	5.09e-06	0.0036
DHX9	0.53	5.1e-06	0.0036
ZNF627	0.53	5.1e-06	0.0036
ABHD2	1.67	5.14e-06	0.00362
NQO1	2.8	5.15e-06	0.00362
C3orf39	1.71	5.17e-06	0.00363
CALM1	1.81	5.18e-06	0.00363
ETNK1	0.54	5.19e-06	0.00364
TRPM3	2.2	5.23e-06	0.00366
MCPH1	0.38	5.25e-06	0.00367
CLPX	0.62	5.29e-06	0.00369
PLCB1	1.91	5.32e-06	0.00371
226347_at	0.61	5.32e-06	0.00371
LAMP2	1.89	5.35e-06	0.00373
STAG2	0.56	5.36e-06	0.00373
KDM4C	1.62	5.39e-06	0.00374
C11orf70	2.28	5.39e-06	0.00374
1560792_at	1.9	5.48e-06	0.0038
240815_at	2.9	5.49e-06	0.0038
KCTD15	0.6	5.49e-06	0.0038
ANXA2	2.41	5.56e-06	0.00384
TNPO1	0.54	5.58e-06	0.00385
237034_at	2.35	5.59e-06	0.00385
EML1	1.68	5.59e-06	0.00385
238311_at	0.45	5.62e-06	0.00385
CENPV	0.5	5.62e-06	0.00385
SLC25A44	1.67	5.62e-06	0.00385
CDKN2C	3.16	5.62e-06	0.00385
SPRY2	0.53	5.63e-06	0.00385
242909_at	2.04	5.64e-06	0.00386
NRXN3	1.94	5.64e-06	0.00386
RGS10	2.03	5.68e-06	0.00388
PLAC1	2.23	5.69e-06	0.00388
SP4	0.63	5.71e-06	0.00388
TBL1XR1	0.59	5.71e-06	0.00388
ATP6AP1L	1.96	5.71e-06	0.00388
CLEC11A	1.75	5.76e-06	0.00391
FGA	0.09	5.78e-06	0.00392
GCAT	0.59	5.8e-06	0.00392
TSEN34	1.58	5.8e-06	0.00392
SMAD5	0.56	5.8e-06	0.00392
FRMD3	3.28	5.83e-06	0.00394
TPTE2P6	1.87	5.85e-06	0.00395
EPS8	1.66	5.87e-06	0.00395
231037_at	0.43	5.91e-06	0.00398
STXBP5L	1.78	5.94e-06	0.00399
LMNB1	0.54	5.96e-06	0.004
SCD	0.53	5.97e-06	0.004
TNPO1	0.58	5.97e-06	0.004
KLHL36	1.55	5.98e-06	0.00401
NAP1L1	0.65	5.99e-06	0.00401
ZNF24	0.56	6.02e-06	0.00402
IGSF11	3.18	6.05e-06	0.00404
ANGEL2	0.57	6.07e-06	0.00405
EIF4B	0.63	6.08e-06	0.00405
NHLH2	0.28	6.09e-06	0.00405
DUSP4	0.61	6.1e-06	0.00405
242051_at	2.12	6.12e-06	0.00406
TNPO1	0.57	6.12e-06	0.00406
239240_at	0.61	6.13e-06	0.00406
ASAH1	1.84	6.14e-06	0.00406
224610_at	0.61	6.14e-06	0.00406
EPHA7	0.49	6.15e-06	0.00406
HLA-A	1.69	6.16e-06	0.00406
MLANA	0.4	6.19e-06	0.00408
NUCKS1	0.6	6.22e-06	0.00409
RPS27L	1.69	6.24e-06	0.0041
SMAD2	0.62	6.26e-06	0.00411
NUP160	0.59	6.29e-06	0.00413
TMEM65	2.04	6.31e-06	0.00414
209994_s_at	2.22	6.34e-06	0.00415
229613_at	2.81	6.35e-06	0.00416
RNFT2	1.72	6.38e-06	0.00417
CTSK	0.63	6.4e-06	0.00418
ZNF148	0.61	6.41e-06	0.00418
UGCG	0.56	6.41e-06	0.00418
UBE3D	1.91	6.43e-06	0.00418
SESTD1	0.56	6.44e-06	0.00419
FSTL5	5.04	6.45e-06	0.00419
TMEM205	2.8	6.46e-06	0.00419
244655_at	0.55	6.47e-06	0.00419
CRIM1	1.9	6.47e-06	0.00419
STK38	0.59	6.47e-06	0.00419
EPB41L3	1.85	6.54e-06	0.00422
RNF13	1.71	6.54e-06	0.00422
NUDT7	1.71	6.54e-06	0.00422
VCAM1	0.39	6.56e-06	0.00423
PSMC6	0.6	6.57e-06	0.00423
LOC100216546	0.48	6.61e-06	0.00425
CYBRD1	2.3	6.65e-06	0.00427
RAB21	1.57	6.74e-06	0.00432
CBLN1	2.45	6.75e-06	0.00432
STAG2	0.52	6.75e-06	0.00432
232932_at	2.26	6.78e-06	0.00434
NBN	0.55	6.8e-06	0.00434
GRAMD3	4.33	6.8e-06	0.00434
PNISR	0.55	6.81e-06	0.00434
CTPS2	0.55	6.82e-06	0.00434
PRRX1	0.44	6.83e-06	0.00434
MESDC1	0.61	6.88e-06	0.00437
SAMD4A	1.69	6.89e-06	0.00438
222325_at	3.05	6.92e-06	0.00439
RFX3	0.53	6.92e-06	0.00439
208095_s_at	0.61	7.04e-06	0.00445
RAB31	2.88	7.04e-06	0.00445
UBE2D3	0.6	7.05e-06	0.00445
NCAPG	0.58	7.11e-06	0.00448
CAPS2	2	7.11e-06	0.00448
GRN	1.98	7.13e-06	0.00449
IGF2BP3	0.61	7.13e-06	0.00449
PON2	2.01	7.15e-06	0.0045
RPRD1A	0.57	7.21e-06	0.00453
HLA-DQB1	1.56	7.22e-06	0.00453
JMJD1C	0.54	7.23e-06	0.00453
CLDN10	4.94	7.26e-06	0.00454
PDGFD	2.08	7.27e-06	0.00454
FXR1	0.57	7.27e-06	0.00454
CXCL12	0.37	7.28e-06	0.00454
DOCK9	2.18	7.29e-06	0.00455
INTS6	0.48	7.32e-06	0.00456
229687_s_at	0.6	7.33e-06	0.00456
SPIN4	0.53	7.37e-06	0.00458
SPATA13	1.78	7.38e-06	0.00458
CHD1	0.52	7.42e-06	0.0046
SRPX	2.36	7.44e-06	0.00461
ASPM	0.54	7.48e-06	0.00463
PGK1	0.63	7.53e-06	0.00465
TMEM161B	0.57	7.53e-06	0.00465
KANSL1L	0.52	7.54e-06	0.00465
MYO5B	1.55	7.54e-06	0.00465
FAM111A	1.83	7.55e-06	0.00465
NARG2	0.62	7.58e-06	0.00466
PLA2G12A	1.9	7.6e-06	0.00467
TPP1	1.9	7.62e-06	0.00468
PHF3	0.43	7.63e-06	0.00468
HINT3	1.78	7.63e-06	0.00468
ZNF148	0.5	7.63e-06	0.00468
SDF2L1	1.91	7.64e-06	0.00468
228854_at	0.6	7.69e-06	0.0047
241756_at	1.58	7.71e-06	0.00471
LARP6	1.87	7.72e-06	0.00471
NDRG3	1.8	7.73e-06	0.00471
SMYD2	0.54	7.74e-06	0.00471
SUCLG2	0.63	7.74e-06	0.00471
FJX1	1.98	7.77e-06	0.00472
BLVRA	1.68	7.78e-06	0.00472
RICTOR	0.61	7.81e-06	0.00474
SUCLG2	0.61	7.83e-06	0.00474
AFFX-HUMRGE/M10098_M_at	0.48	7.83e-06	0.00474
C7orf58	0.26	7.84e-06	0.00474
GLMN	0.53	7.87e-06	0.00475
BLM	0.59	7.87e-06	0.00475
MMRN1	2.04	7.88e-06	0.00476
PLEKHA5	1.66	7.92e-06	0.00477
GPD2	0.59	7.94e-06	0.00478
RFTN1	1.84	7.94e-06	0.00478
MPHOSPH9	0.48	8e-06	0.0048
SLITRK4	2.26	8e-06	0.0048
PAFAH1B1	0.59	8.04e-06	0.00482
PYGO1	0.55	8.07e-06	0.00484
KIF9	1.86	8.14e-06	0.00487
CHMP2A	1.7	8.16e-06	0.00487
LOC389831	0.55	8.16e-06	0.00487
B7H6	1.64	8.17e-06	0.00487
LOC100130155	0.56	8.23e-06	0.0049
MFSD1	1.87	8.23e-06	0.0049
228642_at	1.85	8.23e-06	0.0049
CREB3L4	0.58	8.24e-06	0.0049
TRAPPC5	1.79	8.25e-06	0.0049
SRP72	0.58	8.27e-06	0.0049
ARRDC3	0.38	8.27e-06	0.0049
ATP2B4	1.58	8.28e-06	0.0049
SLC25A36	0.56	8.29e-06	0.0049
POLR2L	1.85	8.3e-06	0.0049
TRNP1	2.11	8.31e-06	0.0049
GPN1	0.64	8.31e-06	0.0049
TUB	1.63	8.31e-06	0.0049
HYI	0.6	8.35e-06	0.00492
CDS1	2.99	8.36e-06	0.00492
PLA2G15	1.55	8.41e-06	0.00495
MAMLD1	1.62	8.43e-06	0.00495
235771_at	3.24	8.44e-06	0.00495
PHIP	0.48	8.45e-06	0.00495
NPR3	0.37	8.46e-06	0.00495
PABPN1	0.57	8.46e-06	0.00495
ZBED5	0.59	8.49e-06	0.00496
TM7SF3	1.65	8.5e-06	0.00497
KIRREL3	1.9	8.52e-06	0.00497
TOMM70A	0.53	8.53e-06	0.00497
AS3MT	0.6	8.54e-06	0.00498
ZNF254	0.55	8.57e-06	0.00499
SLC26A11	1.63	8.63e-06	0.00502
ATAD2B	0.58	8.63e-06	0.00502
STAU2	0.61	8.65e-06	0.00502
RAB11FIP4	1.99	8.73e-06	0.00506
NFIC	1.61	8.74e-06	0.00506
PRKD3	0.64	8.81e-06	0.0051
SUCLG2	0.57	8.88e-06	0.00513
LRRC17	0.45	8.89e-06	0.00513
ID1	2.99	8.89e-06	0.00513
TACC1	2.66	8.93e-06	0.00515
FADS1	0.58	8.94e-06	0.00515
USPL1	0.64	8.96e-06	0.00516
KLHL29	1.68	8.97e-06	0.00516
TBC1D8B	1.8	9.06e-06	0.0052
GNAQ	0.6	9.07e-06	0.00521
EMP2	1.75	9.08e-06	0.00521
SIRT1	0.53	9.15e-06	0.00524
IMPACT	1.67	9.21e-06	0.00527
AFFX-M27830_5_at	0.56	9.22e-06	0.00528
ATP8B3	1.96	9.25e-06	0.00528
TLE1	0.5	9.25e-06	0.00528
IPO7	0.63	9.25e-06	0.00528
TRIM28	0.63	9.26e-06	0.00528
LOC100131067	0.65	9.29e-06	0.00529
FAM5C	3.4	9.31e-06	0.00529
CHTOP	0.54	9.32e-06	0.00529
236577_at	0.45	9.32e-06	0.00529
MCMBP	0.6	9.32e-06	0.00529
NUCB2	1.87	9.33e-06	0.00529
TOB1	1.62	9.33e-06	0.00529
WSCD2	3.33	9.36e-06	0.00529
CYB5D2	1.55	9.37e-06	0.00529
NEBL	1.65	9.4e-06	0.0053
ANXA2	2.5	9.4e-06	0.0053
FNTA	0.64	9.43e-06	0.00531
ETHE1	1.74	9.46e-06	0.00532
CELF5	1.8	9.46e-06	0.00532
COL12A1	3.41	9.47e-06	0.00532
NDUFAF3	1.87	9.48e-06	0.00532
CLEC18A	3.34	9.48e-06	0.00532
200800_s_at	1.59	9.5e-06	0.00533
CTSB	1.83	9.51e-06	0.00533
HSPA4L	3.07	9.54e-06	0.00534
KIAA0485	3.17	9.55e-06	0.00534
HEXB	2.13	9.63e-06	0.00538
RBP4	0.18	9.65e-06	0.00539
TGFBR3	0.57	9.66e-06	0.00539
CDH18	1.58	9.69e-06	0.0054
229787_s_at	0.6	9.71e-06	0.0054
ING3	0.54	9.71e-06	0.0054
ECH1	1.71	9.74e-06	0.00541
KAT6B	0.6	9.74e-06	0.00541
NEAT1	2.65	9.77e-06	0.00542
PARPBP	0.52	9.8e-06	0.00543
GALNT2	1.59	9.81e-06	0.00543
MRPL42	0.55	9.84e-06	0.00544
236322_at	0.61	9.86e-06	0.00544
ZNF638	0.43	9.86e-06	0.00544
227509_x_at	0.63	9.89e-06	0.00544
RUSC1-AS1	0.53	9.89e-06	0.00544
TIMP3	1.76	9.9e-06	0.00544
HNRNPD	1.65	9.9e-06	0.00544
FOXL2	1.64	9.91e-06	0.00544
UBE2W	0.53	9.91e-06	0.00544
241017_at	0.43	9.92e-06	0.00544
EBF2	0.45	9.93e-06	0.00545
IGDCC3	0.48	1e-05	0.00549
230479_at	1.91	1e-05	0.00549
LOC550643	1.82	1e-05	0.0055
UCHL1	2.06	1.01e-05	0.00553
BAI2	1.85	1.01e-05	0.00553
FECH	1.78	1.01e-05	0.00553
AGPAT3	1.69	1.02e-05	0.00555
ANXA2	2.4	1.02e-05	0.00555
NACC2	2.75	1.02e-05	0.00555
ABCE1	0.59	1.02e-05	0.00555
1563217_at	0.39	1.02e-05	0.00555
LDLR	0.32	1.02e-05	0.00555
MUM1L1	1.99	1.03e-05	0.00557
SLC46A3	2.02	1.03e-05	0.00557
ZNF35	0.63	1.03e-05	0.00557
RIF1	0.53	1.03e-05	0.00558
RORA	0.62	1.03e-05	0.00558
B3GNT1	1.65	1.04e-05	0.00559
STAG1	0.54	1.04e-05	0.00559
SLC25A30	1.63	1.04e-05	0.00559
TNPO1	0.61	1.04e-05	0.00559
SUMF2	1.57	1.04e-05	0.00559
FADS2	0.63	1.04e-05	0.00559
PCDH18	0.45	1.04e-05	0.00559
NSMAF	0.59	1.04e-05	0.00559
KPNB1	0.66	1.05e-05	0.00559
SNAP25	1.53	1.05e-05	0.00559
CTHRC1	4.78	1.05e-05	0.00559
MCAM	2.16	1.05e-05	0.00559
BRCA2	0.56	1.05e-05	0.00559
ERG	0.56	1.05e-05	0.00559
CXCL12	0.55	1.05e-05	0.00559
TNFAIP8L1	1.57	1.05e-05	0.00561
IFT57	1.62	1.05e-05	0.00562
PNMA2	1.92	1.06e-05	0.00562
GLS	0.62	1.06e-05	0.00563
SMURF2	0.57	1.06e-05	0.00563
1558819_at	2.18	1.06e-05	0.00564
USP28	1.59	1.06e-05	0.00564
RPN2	1.6	1.06e-05	0.00564
ZNF644	0.52	1.07e-05	0.00566
PREX1	1.83	1.07e-05	0.00566
BCAP29	0.54	1.08e-05	0.00569
TM7SF3	1.62	1.08e-05	0.00569
MGST3	1.78	1.08e-05	0.00571
RAB11FIP1	1.92	1.08e-05	0.00571
PGGT1B	0.55	1.08e-05	0.00572
RNF13	1.73	1.09e-05	0.00572
MAP4K4	0.58	1.09e-05	0.00572
ZNF24	0.57	1.09e-05	0.00572
ENSA	0.53	1.09e-05	0.00572
SLC17A5	1.59	1.09e-05	0.00572
ATOX1	1.9	1.09e-05	0.00573
CTDSPL2	0.6	1.1e-05	0.00577
FZD8	0.52	1.1e-05	0.00577
242819_at	0.57	1.11e-05	0.00579
PAIP1	0.64	1.11e-05	0.00579
FHL1	1.79	1.12e-05	0.00582
214078_at	1.82	1.12e-05	0.00582
C11orf67	1.78	1.12e-05	0.00583
PCDH10	2.26	1.12e-05	0.00584
AAK1	1.62	1.12e-05	0.00584
RIF1	0.54	1.12e-05	0.00584
MCAM	2.04	1.13e-05	0.00585
FNTA	0.58	1.13e-05	0.00586
C5orf41	0.51	1.13e-05	0.00586
LANCL2	0.56	1.13e-05	0.00586
CTDSPL2	0.45	1.13e-05	0.00586
SLC25A44	1.55	1.13e-05	0.00586
RIIAD1	2.02	1.14e-05	0.00587
LITAF	2.51	1.14e-05	0.00587
RBMX	0.61	1.14e-05	0.00587
ATP6AP2	1.54	1.14e-05	0.00587
FAM69A	1.6	1.14e-05	0.00587
MRPL42	0.57	1.14e-05	0.00587
ZNF148	0.61	1.14e-05	0.00587
KCNMB4	1.57	1.14e-05	0.00587
AKAP9	0.64	1.14e-05	0.00587
COX8A	1.76	1.15e-05	0.00588
HLA-G	1.55	1.15e-05	0.00589
UBE2QL1	2.1	1.15e-05	0.00589
CENPE	0.54	1.15e-05	0.00589
RCC1	0.6	1.16e-05	0.00591
PDIA5	1.61	1.16e-05	0.00593
CDC5L	0.58	1.16e-05	0.00593
ANXA2P2	2.31	1.17e-05	0.00595
C12orf29	0.65	1.17e-05	0.00596
WNK3	0.61	1.17e-05	0.00596
RIT1	0.62	1.17e-05	0.00596
JHDM1D	0.55	1.17e-05	0.00596
MAP6	1.7	1.18e-05	0.00597
ERAP1	0.64	1.18e-05	0.006
UROS	1.74	1.19e-05	0.00604
243179_at	1.5	1.2e-05	0.00609
1569147_at	1.82	1.2e-05	0.00609
PTPRO	1.61	1.2e-05	0.00609
RAB31	2.45	1.21e-05	0.0061
SYT1	2.2	1.21e-05	0.0061
1564175_at	2.45	1.21e-05	0.0061
ASAH2B	0.65	1.21e-05	0.0061
ACACA	0.6	1.21e-05	0.0061
NCAM1	1.93	1.21e-05	0.0061
NAT1	2.03	1.21e-05	0.0061
ORMDL2	1.77	1.22e-05	0.00611
UBE2W	0.62	1.22e-05	0.00612
PCDH18	0.49	1.22e-05	0.00612
ST3GAL5	1.54	1.22e-05	0.00612
228714_at	0.56	1.22e-05	0.00613
ANKRD37	0.38	1.23e-05	0.00613
KDSR	1.72	1.23e-05	0.00613
TNFRSF21	1.81	1.23e-05	0.00614
DDX59	0.49	1.23e-05	0.00614
CD59	1.61	1.23e-05	0.00615
SLC6A15	1.74	1.23e-05	0.00615
SLC35A3	1.6	1.23e-05	0.00615
TUBGCP4	1.54	1.24e-05	0.00616
ASMTL	1.65	1.24e-05	0.00616
230738_at	0.56	1.24e-05	0.00616
AXIN2	1.67	1.24e-05	0.00616
PRRX1	0.5	1.25e-05	0.00619
AURKA	0.67	1.25e-05	0.00619
RAB31	2.84	1.25e-05	0.0062
RUNX1T1	0.56	1.25e-05	0.0062
EBP	0.59	1.25e-05	0.00621
FAM55C	2.06	1.27e-05	0.00625
SCARB2	1.83	1.27e-05	0.00625
MPZL1	1.56	1.27e-05	0.00625
EPC1	0.6	1.27e-05	0.00625
FANCB	0.55	1.27e-05	0.00627
SNHG5	0.57	1.27e-05	0.00627
GPR56	2.36	1.27e-05	0.00627
C9orf95	2.64	1.28e-05	0.0063
CLCN4	2.06	1.28e-05	0.0063
PPAP2C	2.17	1.28e-05	0.0063
HS3ST1	0.38	1.28e-05	0.0063
ZBTB10	0.5	1.29e-05	0.0063
RPRD1A	0.55	1.29e-05	0.0063
238129_s_at	0.55	1.29e-05	0.00631
TRIL	2.03	1.29e-05	0.00633
DCUN1D1	0.51	1.3e-05	0.00634
PRRT1	1.52	1.3e-05	0.00635
CWC22	0.52	1.3e-05	0.00636
ODF2L	0.58	1.3e-05	0.00636
FABP1	0.08	1.3e-05	0.00636
ZCCHC10	0.58	1.31e-05	0.0064
C17orf75	0.64	1.32e-05	0.0064
ZMAT3	2.03	1.32e-05	0.0064
1556329_a_at	2.89	1.32e-05	0.00643
TAGLN	1.59	1.32e-05	0.00643
PELI2	0.64	1.33e-05	0.00644
MOB3B	1.71	1.33e-05	0.00646
PPIC	2.88	1.33e-05	0.00646
C10orf47	1.73	1.33e-05	0.00646
PRKG1	1.66	1.34e-05	0.00646
GCA	2.11	1.34e-05	0.00646
NFS1	1.55	1.34e-05	0.00647
ZNF614	0.56	1.35e-05	0.0065
DMD	1.82	1.35e-05	0.00652
BRWD1	0.48	1.36e-05	0.00653
CHRNA9	1.87	1.36e-05	0.00653
C18orf54	0.6	1.36e-05	0.00653
225951_s_at	0.6	1.36e-05	0.00653
MPPED2	1.77	1.36e-05	0.00653
EPOR	2.33	1.36e-05	0.00653
231449_at	0.64	1.36e-05	0.00653
MXRA7	1.95	1.36e-05	0.00653
PKI55	1.55	1.37e-05	0.00654
BAG4	0.65	1.37e-05	0.00654
MCM7	0.59	1.37e-05	0.00654
S1PR1	1.78	1.37e-05	0.00656
LAMP2	1.56	1.38e-05	0.00658
C17orf81	0.63	1.39e-05	0.00664
ANXA11	2.03	1.4e-05	0.00665
ZNF708	0.48	1.4e-05	0.00665
RCAN3	1.93	1.4e-05	0.00666
STX4	1.66	1.4e-05	0.00666
LAMP3	1.98	1.41e-05	0.00668
MBNL1	0.48	1.41e-05	0.00668
GJC1	0.62	1.41e-05	0.00669
ZMYM2	0.54	1.42e-05	0.00672
HN1	1.83	1.42e-05	0.00672
LANCL2	0.58	1.42e-05	0.00673
PHF3	0.62	1.42e-05	0.00673
ASB3	0.63	1.43e-05	0.00675
FBXO5	0.58	1.43e-05	0.00675
FADS1	0.62	1.43e-05	0.00675
PALLD	1.59	1.43e-05	0.00677
ANKRD10	0.67	1.44e-05	0.00679
JPH4	1.52	1.45e-05	0.00681
ANKRD36	0.52	1.45e-05	0.00682
POLE4	0.59	1.45e-05	0.00682
CNOT2	0.63	1.45e-05	0.00682
MAP4K4	0.6	1.45e-05	0.00682
KIAA0226	1.54	1.46e-05	0.00683
LOC401074	2.54	1.46e-05	0.00685
DNAJB11	1.62	1.46e-05	0.00685
HK1	1.71	1.47e-05	0.00686
PHLDA2	3.21	1.47e-05	0.00686
FBXW2	1.63	1.47e-05	0.00686
GMPS	0.62	1.47e-05	0.00686
TLE1	0.63	1.47e-05	0.00686
BCLAF1	0.58	1.47e-05	0.00686
KIAA0368	0.59	1.47e-05	0.00687
FZD6	2.51	1.48e-05	0.00687
CRISPLD1	1.58	1.48e-05	0.00687
NAMPT	0.61	1.48e-05	0.00687
GNA13	0.54	1.49e-05	0.00691
VSTM2L	1.78	1.49e-05	0.00691
RSBN1	0.58	1.49e-05	0.00691
MYNN	0.45	1.49e-05	0.00691
LOC100499467	1.49	1.49e-05	0.00692
TCF4	0.63	1.5e-05	0.00693
FEZ1	1.49	1.5e-05	0.00693
GRN	2.23	1.5e-05	0.00693
TAS2R14	1.69	1.5e-05	0.00694
ATP6AP2	1.58	1.51e-05	0.00698
PCDHB16	1.89	1.52e-05	0.00699
CALCOCO2	1.49	1.52e-05	0.007
ZNF720	0.59	1.52e-05	0.007
ZBTB26	0.52	1.53e-05	0.00702
KLHL23	0.5	1.53e-05	0.00705
NEBL	1.71	1.54e-05	0.00705
SLCO3A1	1.63	1.55e-05	0.0071
GAS7	1.92	1.56e-05	0.00714
GNAQ	0.6	1.56e-05	0.00715
CAMKMT	1.56	1.56e-05	0.00715
USP51	0.65	1.57e-05	0.00718
TCF4	0.66	1.58e-05	0.0072
PRPF3	0.53	1.58e-05	0.0072
RTKN2	0.38	1.58e-05	0.0072
LOC643401	2.79	1.58e-05	0.00721
YOD1	0.59	1.59e-05	0.00723
PTBP2	0.49	1.59e-05	0.00723
CHD1	0.5	1.59e-05	0.00723
KLHL23	0.62	1.59e-05	0.00723
TAF1A	0.42	1.59e-05	0.00724
GABRB3	1.85	1.6e-05	0.00725
ARHGAP5	0.54	1.6e-05	0.00725
CCNJ	0.51	1.6e-05	0.00728
ADCY2	2.63	1.61e-05	0.00728
NDRG3	1.64	1.61e-05	0.00728
SLC2A12	1.77	1.62e-05	0.00732
EPHA3	0.42	1.62e-05	0.00733
DYNLRB1	1.8	1.63e-05	0.00736
TSPAN31	1.71	1.63e-05	0.00737
RASGEF1A	2.94	1.63e-05	0.00737
204820_s_at	1.6	1.63e-05	0.00737
TSPAN7	2	1.64e-05	0.00737
C18orf54	0.61	1.65e-05	0.00742
NAP1L1	0.67	1.65e-05	0.00744
LACTB	1.75	1.65e-05	0.00744
EMP2	1.52	1.66e-05	0.00744
RHPN2	2.76	1.66e-05	0.00746
DUSP6	0.32	1.67e-05	0.00748
224216_at	0.52	1.67e-05	0.00749
SLC4A7	0.58	1.68e-05	0.00751
FAM101B	1.96	1.68e-05	0.00751
PDIA4	1.49	1.68e-05	0.00751
FGFR3	0.46	1.68e-05	0.00751
LRP2	2.37	1.68e-05	0.00751
MAB21L1	0.18	1.68e-05	0.00751
CACNA1A	2.14	1.68e-05	0.00751
GRN	2.01	1.69e-05	0.00753
BUB1B	0.63	1.69e-05	0.00753
ZBTB1	0.63	1.69e-05	0.00753
PCNP	0.62	1.7e-05	0.00754
GGNBP2	0.67	1.7e-05	0.00755
SHOX2	0.27	1.7e-05	0.00757
HSPA1A	1.72	1.7e-05	0.00757
USP37	0.63	1.71e-05	0.00757
CXXC5	1.67	1.71e-05	0.00757
C12orf51	1.49	1.71e-05	0.00757
EMP2	1.77	1.71e-05	0.00757
SUMF1	2.08	1.71e-05	0.00757
MANF	1.78	1.71e-05	0.00757
PKNOX2	1.9	1.72e-05	0.00757
FAM162B	1.79	1.72e-05	0.00757
PLXDC1	1.6	1.72e-05	0.00757
ZBTB8A	0.55	1.72e-05	0.0076
LRRFIP1	1.72	1.73e-05	0.00761
TSHZ2	2.46	1.73e-05	0.00762
TMED8	1.49	1.73e-05	0.00762
LOC100507372	0.43	1.73e-05	0.00762
HNRPLL	0.61	1.74e-05	0.00763
BUB1	0.58	1.75e-05	0.00769
MORC4	1.62	1.75e-05	0.00769
AFF3	1.91	1.76e-05	0.00771
SMURF2	0.56	1.76e-05	0.00771
DBC1	1.56	1.76e-05	0.00773
CYP51A1	0.59	1.77e-05	0.00774
DHRS7	1.69	1.78e-05	0.00779
PMAIP1	0.4	1.78e-05	0.00779
MRPL39	0.54	1.79e-05	0.00781
KLHL7	0.46	1.79e-05	0.00781
C8orf48	1.67	1.79e-05	0.00781
BAALC	2.02	1.79e-05	0.00781
RPRD1A	0.57	1.8e-05	0.00782
SYT1	2.26	1.8e-05	0.00784
TRAPPC6B	0.66	1.8e-05	0.00784
LPHN1	1.62	1.81e-05	0.00785
TMEM132B	4.19	1.81e-05	0.00786
CCNYL1	1.56	1.81e-05	0.00786
RAB1A	1.55	1.82e-05	0.00787
PCDH8	0.32	1.82e-05	0.00789
MND1	0.56	1.82e-05	0.00789
ATP6	1.6	1.82e-05	0.00789
RGL1	1.59	1.83e-05	0.0079
BUD13	0.6	1.84e-05	0.00796
WLS	2.19	1.84e-05	0.00796
AAK1	1.65	1.84e-05	0.00796
UNG	0.62	1.85e-05	0.00799
FBXO5	0.51	1.86e-05	0.00801
NEFH	1.82	1.86e-05	0.00801
CNOT2	0.63	1.86e-05	0.00801
SEMA3C	2.64	1.86e-05	0.00801
WLS	2.49	1.86e-05	0.00801
SHB	1.69	1.87e-05	0.00803
236907_at	0.49	1.87e-05	0.00803
CCL2	2.19	1.87e-05	0.00803
CDC5L	0.51	1.87e-05	0.00803
CENPC1	0.48	1.88e-05	0.00804
235207_at	1.79	1.88e-05	0.00804
LOC100288911	1.92	1.88e-05	0.00804
205905_s_at	1.72	1.88e-05	0.00804
LRP6	0.61	1.88e-05	0.00804
HCFC1R1	2.18	1.88e-05	0.00804
KLF8	1.85	1.89e-05	0.00805
1562389_at	2.01	1.89e-05	0.00805
UGGT1	1.55	1.89e-05	0.00806
BCAP29	0.64	1.89e-05	0.00806
PHF14	0.65	1.89e-05	0.00806
RBBP4	0.62	1.9e-05	0.00806
ITGB5	1.52	1.9e-05	0.00806
NAP1L1	0.66	1.91e-05	0.00811
PHOX2B	0.36	1.91e-05	0.00812
MIR30C2	2.5	1.92e-05	0.00812
LOC100127983	1.81	1.92e-05	0.00813
SFXN4	0.6	1.92e-05	0.00813
BRWD1	0.55	1.92e-05	0.00814
BRD1	0.66	1.92e-05	0.00814
LINC00094	1.76	1.93e-05	0.00815
GCLM	1.52	1.93e-05	0.00816
ETFDH	1.71	1.93e-05	0.00816
RPN2	1.6	1.93e-05	0.00816
MAF	2.23	1.94e-05	0.00816
HELLS	0.44	1.94e-05	0.00817
LOC401074	1.83	1.94e-05	0.00818
ATP10D	2.68	1.95e-05	0.00819
CCDC151	1.65	1.95e-05	0.0082
ASAH1	1.53	1.96e-05	0.00822
RSBN1	0.52	1.96e-05	0.00822
ZNF70	1.48	1.97e-05	0.00826
SLC44A5	1.58	1.98e-05	0.00829
TIA1	0.63	1.98e-05	0.0083
TSHZ2	2.34	1.99e-05	0.00832
ASPM	0.33	1.99e-05	0.00832
PWRN1	0.63	1.99e-05	0.00832
NR1D2	0.54	1.99e-05	0.00832
ZBTB10	0.51	1.99e-05	0.00832
PAIP1	0.62	1.99e-05	0.00832
PIEZO2	2.04	2e-05	0.00832
ABHD2	1.58	2e-05	0.00832
ECHDC3	1.53	2e-05	0.00832
IFNAR1	1.5	2e-05	0.00832
GFRA1	1.57	2e-05	0.00832
SNF8	1.64	2e-05	0.00833
ZNF704	0.62	2.01e-05	0.00835
1556794_at	2.61	2.01e-05	0.00836
FAS	1.89	2.03e-05	0.00841
HSPBAP1	0.66	2.03e-05	0.00842
CASD1	0.59	2.04e-05	0.00843
PDGFRL	1.72	2.04e-05	0.00844
NPM1	0.6	2.04e-05	0.00844
TEAD2	0.65	2.04e-05	0.00845
FAM155A	1.53	2.05e-05	0.00846
LAMTOR2	1.78	2.06e-05	0.00849
FAM101B	2.37	2.06e-05	0.00849
ABR	1.46	2.06e-05	0.00849
236795_at	2.02	2.07e-05	0.00852
ZNRD1	0.58	2.07e-05	0.00852
PPDPF	1.52	2.07e-05	0.00853
ITGA2	2.12	2.08e-05	0.00854
CXXC5	1.78	2.08e-05	0.00854
CAPRIN1	0.67	2.08e-05	0.00856
CHIC1	0.6	2.09e-05	0.00856
PWWP2A	0.63	2.09e-05	0.00858
TMEM87A	0.66	2.1e-05	0.00859
SV2C	3.13	2.1e-05	0.00861
AHCTF1	0.66	2.11e-05	0.00863
PDE7A	0.63	2.11e-05	0.00864
221919_at	0.62	2.12e-05	0.00865
ZNF207	0.63	2.12e-05	0.00866
RNF213	1.52	2.12e-05	0.00866
HLA-G	1.62	2.12e-05	0.00867
MAN1C1	1.83	2.13e-05	0.0087
MRPS5	0.61	2.14e-05	0.0087
STX4	1.51	2.14e-05	0.0087
CNTNAP2	2.45	2.14e-05	0.0087
MXRA7	1.68	2.14e-05	0.0087
SMPDL3A	1.67	2.14e-05	0.00871
HSD17B8	1.6	2.15e-05	0.00872
PEA15	1.86	2.16e-05	0.00876
ABHD11	1.58	2.16e-05	0.00876
C6orf89	1.47	2.16e-05	0.00876
1561642_at	2	2.16e-05	0.00877
DST	1.55	2.17e-05	0.0088
PBRM1	0.68	2.18e-05	0.00882
ING3	0.63	2.18e-05	0.00883
HDAC8	1.74	2.19e-05	0.00884
GABRA5	2.25	2.19e-05	0.00884
LY6H	1.73	2.19e-05	0.00884
HIST2H2BE	0.52	2.19e-05	0.00884
C12orf66	1.51	2.2e-05	0.00885
GPC3	1.9	2.2e-05	0.00887
242255_at	0.51	2.2e-05	0.00887
FLJ90757	1.62	2.21e-05	0.00887
NFYB	0.55	2.21e-05	0.00887
FNIP2	0.65	2.21e-05	0.00887
242498_x_at	0.57	2.21e-05	0.00887
FIG4	1.48	2.21e-05	0.00887
RBM27	0.66	2.22e-05	0.0089
ZBTB33	0.63	2.22e-05	0.0089
MCL1	0.64	2.23e-05	0.00893
GLB1	1.76	2.24e-05	0.00894
236202_at	0.58	2.24e-05	0.00894
NENF	1.59	2.24e-05	0.00894
GNL1	1.52	2.24e-05	0.00895
TMEM65	2.12	2.25e-05	0.009
ERMAP	0.67	2.26e-05	0.00901
BMP6	1.83	2.27e-05	0.00904
CRIM1	1.84	2.27e-05	0.00905
ZNF614	0.6	2.27e-05	0.00905
UHRF2	0.66	2.27e-05	0.00905
MIEN1	1.73	2.29e-05	0.00909
PAK3	1.84	2.29e-05	0.00909
TGOLN2	1.62	2.29e-05	0.0091
DTNBP1	1.67	2.3e-05	0.00911
1566491_at	3.47	2.3e-05	0.00911
230746_s_at	0.56	2.3e-05	0.00911
DCTN3	1.57	2.32e-05	0.00918
CRIM1	2.08	2.32e-05	0.00918
TMED10	1.57	2.32e-05	0.00919
TXNDC3	1.72	2.33e-05	0.0092
ZNRD1	0.59	2.34e-05	0.00924
235889_at	1.66	2.34e-05	0.00924
CCNE2	0.45	2.35e-05	0.00926
H2AFV	1.54	2.35e-05	0.00926
TM7SF2	1.8	2.35e-05	0.00926
ENHO	1.52	2.35e-05	0.00926
FAM211A	1.67	2.36e-05	0.0093
H1F0	1.48	2.36e-05	0.0093
NCALD	1.53	2.38e-05	0.00935
NOL11	0.6	2.38e-05	0.00935
TSHZ1	2.12	2.38e-05	0.00936
RFTN2	0.63	2.38e-05	0.00936
NAA25	0.68	2.4e-05	0.0094
CDKN2AIP	0.59	2.4e-05	0.0094
227290_at	1.49	2.41e-05	0.00945
FOXD1	1.75	2.42e-05	0.00946
HNRNPC	0.61	2.42e-05	0.00947
LIN9	0.58	2.43e-05	0.00949
RCAN1	1.87	2.43e-05	0.0095
NRXN3	2.01	2.43e-05	0.0095
MYO1B	0.54	2.44e-05	0.0095
KLHL7	0.47	2.44e-05	0.0095
HIBCH	1.49	2.44e-05	0.0095
CDC25B	1.69	2.44e-05	0.0095
WWTR1	1.94	2.44e-05	0.00952
NKTR	0.43	2.45e-05	0.00952
SH3BP5	1.64	2.45e-05	0.00953
TMEM130	1.83	2.46e-05	0.00954
RAB3B	1.86	2.46e-05	0.00956
GRTP1	1.95	2.46e-05	0.00956
NACAD	1.47	2.47e-05	0.00957
APLP2	1.84	2.49e-05	0.00966
PDS5B	0.61	2.49e-05	0.00966
DNAH9	1.73	2.5e-05	0.00968
C18orf1	1.66	2.5e-05	0.00968
1556911_at	0.53	2.51e-05	0.0097
ILDR2	1.73	2.51e-05	0.0097
ATP6V1C1	1.55	2.51e-05	0.0097
KRT23	6.05	2.51e-05	0.0097
ETNK1	0.66	2.53e-05	0.00976
PON1	5.23	2.53e-05	0.00977
CIB1	1.95	2.53e-05	0.00977
TAF1D	0.58	2.54e-05	0.00978
MXRA8	1.64	2.55e-05	0.0098
SYNJ2	1.67	2.55e-05	0.0098
NRTN	1.68	2.55e-05	0.0098
235078_at	1.54	2.55e-05	0.0098
TMEM200A	1.89	2.55e-05	0.0098
ELF4	1.47	2.55e-05	0.0098
FNDC3B	2.08	2.56e-05	0.00982
CSDE1	0.66	2.57e-05	0.00983
FAM65B	2.71	2.57e-05	0.00984
NMNAT3	2.01	2.57e-05	0.00984
SNCA	1.6	2.58e-05	0.00985
FAM134C	0.64	2.58e-05	0.00987
228835_at	1.68	2.59e-05	0.00988
TSEN15	1.49	2.6e-05	0.00992
HEPH	1.91	2.61e-05	0.00995
DDAH2	0.62	2.62e-05	0.00999
KANSL1-AS1	0.52	2.62e-05	0.00999
MDH1B	1.55	2.62e-05	0.00999
TBC1D1	1.84	2.63e-05	0.01
ETNK1	0.57	2.64e-05	0.01
ITSN1	2.03	2.64e-05	0.01
LRRC8C	1.55	2.64e-05	0.01
FKBP14	1.75	2.65e-05	0.01
FAM149A	1.71	2.65e-05	0.0101
SLC44A3	2.28	2.66e-05	0.0101
SYS1	1.47	2.66e-05	0.0101
TNC	2.34	2.67e-05	0.0101
ZNF268	0.57	2.67e-05	0.0101
FNDC3B	1.84	2.67e-05	0.0101
OIP5-AS1	0.61	2.68e-05	0.0101
FAM171B	1.7	2.68e-05	0.0101
TSHZ1	2.09	2.68e-05	0.0101
EPM2A	0.66	2.68e-05	0.0101
AHSA2	0.52	2.71e-05	0.0102
C7orf73	1.51	2.71e-05	0.0102
ATMIN	1.46	2.72e-05	0.0102
CPE	1.78	2.73e-05	0.0103
PIGS	1.57	2.74e-05	0.0103
PLK4	0.55	2.74e-05	0.0103
GRIA3	1.85	2.74e-05	0.0103
ABCB7	0.58	2.74e-05	0.0103
C10orf58	1.47	2.75e-05	0.0103
1557507_at	1.52	2.75e-05	0.0103
RAB3B	2.13	2.75e-05	0.0103
TMED10	1.53	2.76e-05	0.0103
243134_at	0.46	2.76e-05	0.0103
C1orf115	2.55	2.76e-05	0.0103
C12orf39	0.41	2.76e-05	0.0103
229202_at	1.64	2.76e-05	0.0103
TMEM30A	1.48	2.76e-05	0.0103
ALDH9A1	1.84	2.76e-05	0.0103
HSF2	0.59	2.77e-05	0.0103
FBXO30	0.67	2.77e-05	0.0103
SUGP2	1.52	2.78e-05	0.0104
232584_at	2.85	2.79e-05	0.0104
CDK3	0.65	2.79e-05	0.0104
RC3H1	0.65	2.8e-05	0.0104
PLK4	0.58	2.8e-05	0.0104
NKX3-2	1.74	2.8e-05	0.0104
NRN1	0.55	2.81e-05	0.0104
PRSS16	1.58	2.81e-05	0.0104
RAB10	0.65	2.81e-05	0.0104
SGCE	1.55	2.82e-05	0.0104
ANXA5	1.84	2.82e-05	0.0104
RPL37A	0.55	2.82e-05	0.0104
238156_at	0.56	2.82e-05	0.0104
BRPF3	0.63	2.82e-05	0.0104
TAF11	1.66	2.83e-05	0.0105
FUBP1	0.63	2.83e-05	0.0105
BID	0.62	2.85e-05	0.0105
244669_at	0.63	2.85e-05	0.0105
NOL7	1.57	2.85e-05	0.0105
DIEXF	0.66	2.85e-05	0.0105
1562099_at	1.49	2.85e-05	0.0105
ZNF630	0.65	2.86e-05	0.0105
CNFN	2.13	2.86e-05	0.0105
RAB40C	0.68	2.86e-05	0.0105
SAMD13	1.72	2.86e-05	0.0105
COL4A3BP	0.61	2.87e-05	0.0105
FYN	1.54	2.87e-05	0.0105
CPVL	2.38	2.87e-05	0.0105
UBE2G2	1.59	2.88e-05	0.0105
SNHG6	0.63	2.88e-05	0.0106
CLSTN1	1.55	2.88e-05	0.0106
213904_at	2.35	2.89e-05	0.0106
SPAG17	1.54	2.9e-05	0.0106
IPP	0.66	2.91e-05	0.0106
KPNA1	0.66	2.91e-05	0.0106
SRGAP3	1.56	2.91e-05	0.0106
CRABP1	1.74	2.91e-05	0.0106
CHURC1	1.6	2.91e-05	0.0106
GALNTL4	1.63	2.93e-05	0.0107
244222_at	1.47	2.94e-05	0.0107
229455_at	0.54	2.95e-05	0.0107
GUCA1A	1.5	2.95e-05	0.0107
UBE2J1	0.62	2.96e-05	0.0108
ATRX	0.63	2.96e-05	0.0108
ZNF396	1.48	2.96e-05	0.0108
RNASET2	1.71	2.97e-05	0.0108
SLC4A7	0.46	2.97e-05	0.0108
WDR72	2.63	2.98e-05	0.0108
CCDC88C	1.52	2.98e-05	0.0108
LOC100131607	1.93	2.98e-05	0.0108
239503_at	1.95	2.99e-05	0.0108
DUSP4	0.54	3e-05	0.0108
SP3	0.6	3e-05	0.0108
GPX7	0.59	3e-05	0.0109
RAB1A	1.45	3.01e-05	0.0109
ELAVL1	1.87	3.02e-05	0.0109
KIAA1467	1.87	3.03e-05	0.0109
TMEM39A	0.65	3.03e-05	0.0109
207247_s_at	0.65	3.03e-05	0.0109
WDR36	0.63	3.03e-05	0.0109
FAM210B	1.57	3.03e-05	0.0109
TRAK1	1.47	3.04e-05	0.0109
LANCL3	1.51	3.04e-05	0.0109
GABPB1	0.67	3.04e-05	0.0109
ULBP2	1.49	3.07e-05	0.011
MAK	1.57	3.07e-05	0.011
UBE2I	1.48	3.07e-05	0.011
ITFG1	1.86	3.07e-05	0.011
PIGA	0.57	3.08e-05	0.011
CLK4	0.55	3.08e-05	0.011
MRPL45	0.64	3.09e-05	0.0111
CA8	1.71	3.1e-05	0.0111
CDH6	2.61	3.1e-05	0.0111
223435_s_at	1.59	3.1e-05	0.0111
TDG	0.63	3.1e-05	0.0111
LPAR6	0.32	3.1e-05	0.0111
RBM12	0.59	3.11e-05	0.0111
SUPT3H	0.53	3.11e-05	0.0111
REEP3	1.54	3.12e-05	0.0111
WAC	0.56	3.12e-05	0.0111
SCN1A	1.68	3.14e-05	0.0112
SSBP4	1.72	3.14e-05	0.0112
FRMD3	1.53	3.14e-05	0.0112
UBL3	1.61	3.15e-05	0.0112
SEL1L	1.46	3.15e-05	0.0112
NFASC	1.84	3.16e-05	0.0112
SOSTDC1	2.61	3.17e-05	0.0112
MAFB	2.25	3.17e-05	0.0112
GPR126	0.58	3.18e-05	0.0112
BIVM	1.51	3.18e-05	0.0113
AKR1D1	0.25	3.18e-05	0.0113
ZNF92	0.56	3.19e-05	0.0113
231410_at	2.15	3.19e-05	0.0113
ODZ4	1.55	3.19e-05	0.0113
TCF4	0.67	3.19e-05	0.0113
HNRNPC	0.65	3.2e-05	0.0113
GAD1	1.81	3.2e-05	0.0113
MMAB	0.55	3.2e-05	0.0113
OPTN	1.59	3.21e-05	0.0113
ZNF12	0.54	3.22e-05	0.0113
CHST12	1.47	3.22e-05	0.0113
TASP1	1.49	3.23e-05	0.0113
RFX3	0.61	3.23e-05	0.0113
LOC100288911	1.52	3.23e-05	0.0114
CADM4	1.53	3.24e-05	0.0114
DNER	2.72	3.24e-05	0.0114
ST3GAL6	0.51	3.25e-05	0.0114
BRP44L	1.6	3.26e-05	0.0114
KIF15	0.53	3.26e-05	0.0114
214110_s_at	1.61	3.26e-05	0.0114
WDR75	0.56	3.26e-05	0.0114
SLFN13	1.47	3.26e-05	0.0114
SNCA	1.53	3.27e-05	0.0114
TAGLN	2.23	3.29e-05	0.0115
NHLRC2	0.69	3.31e-05	0.0116
SEPHS1	0.57	3.32e-05	0.0116
RUNX1T1	0.61	3.34e-05	0.0117
MSX2	1.95	3.35e-05	0.0117
KLHL5	1.54	3.35e-05	0.0117
PHF5A	0.62	3.37e-05	0.0117
KRTCAP2	1.73	3.38e-05	0.0118
LOC729088	0.56	3.38e-05	0.0118
MFAP2	1.66	3.38e-05	0.0118
ABCE1	0.64	3.4e-05	0.0118
YME1L1	0.59	3.4e-05	0.0118
CC2D2A	0.65	3.4e-05	0.0118
DDAH2	0.56	3.4e-05	0.0118
UBE2W	0.62	3.41e-05	0.0118
ERVW-1	1.45	3.42e-05	0.0119
CD59	1.56	3.43e-05	0.0119
TMEM18	0.67	3.43e-05	0.0119
SLC25A16	1.46	3.43e-05	0.0119
FAM160B1	0.68	3.43e-05	0.0119
PPP3R1	0.61	3.43e-05	0.0119
SEC11C	1.71	3.44e-05	0.0119
FAM210B	1.68	3.44e-05	0.0119
FAM167A	1.43	3.45e-05	0.0119
FAT1	1.46	3.46e-05	0.0119
BACE2	1.5	3.47e-05	0.0119
TEX261	1.46	3.47e-05	0.0119
EXOSC10	0.63	3.47e-05	0.0119
LTN1	0.63	3.47e-05	0.0119
NCAM1	1.64	3.48e-05	0.012
FIBIN	0.4	3.49e-05	0.012
C7orf50	1.58	3.49e-05	0.012
RAB38	1.76	3.49e-05	0.012
CCDC43	0.65	3.49e-05	0.012
AQR	0.65	3.5e-05	0.012
SATB2	1.62	3.51e-05	0.012
IDS	1.66	3.51e-05	0.012
CAMK2G	1.47	3.53e-05	0.0121
DUSP23	2.03	3.55e-05	0.0121
HELLS	0.59	3.55e-05	0.0121
RAB20	1.47	3.55e-05	0.0121
CDH19	0.44	3.56e-05	0.0122
TMEM22	1.45	3.56e-05	0.0122
217598_at	0.64	3.57e-05	0.0122
MSL2	0.66	3.58e-05	0.0122
GLIPR1	2.82	3.58e-05	0.0122
230902_at	2.16	3.59e-05	0.0122
C3orf70	2.21	3.59e-05	0.0122
UFM1	0.55	3.6e-05	0.0123
ATP6V0E1	1.62	3.61e-05	0.0123
1554465_s_at	0.67	3.61e-05	0.0123
CEP76	0.64	3.62e-05	0.0123
SUSD3	1.69	3.63e-05	0.0123
PRNP	2.12	3.63e-05	0.0123
TMEM179B	1.45	3.63e-05	0.0123
FBXL16	2.06	3.63e-05	0.0123
TMEM150C	1.59	3.66e-05	0.0124
GANAB	0.68	3.68e-05	0.0125
ZBTB44	0.62	3.69e-05	0.0125
DDAH2	0.6	3.69e-05	0.0125
NIPAL3	1.91	3.69e-05	0.0125
RPAP3	0.65	3.69e-05	0.0125
SREBF2	0.63	3.7e-05	0.0125
ZMAT3	1.64	3.7e-05	0.0125
231925_at	0.55	3.7e-05	0.0125
MAP3K2	0.56	3.71e-05	0.0125
SLC25A23	1.63	3.71e-05	0.0125
NREP	0.59	3.72e-05	0.0125
AGPS	0.58	3.72e-05	0.0125
CHD2	0.56	3.72e-05	0.0125
PGK1	0.64	3.72e-05	0.0125
BRWD1	0.56	3.72e-05	0.0125
LMF1	1.53	3.73e-05	0.0125
CLCN4	1.63	3.73e-05	0.0125
NIPBL	0.64	3.74e-05	0.0125
PCMTD1	0.55	3.74e-05	0.0125
SMAD1	0.6	3.74e-05	0.0125
ZNF678	0.4	3.75e-05	0.0125
ZNF704	0.66	3.76e-05	0.0126
RSBN1	0.58	3.76e-05	0.0126
SLC17A5	1.91	3.77e-05	0.0126
PDE4A	1.53	3.78e-05	0.0126
SEC24D	1.72	3.79e-05	0.0127
SLC13A4	1.98	3.8e-05	0.0127
ZNF12	0.61	3.81e-05	0.0127
YPEL1	0.57	3.81e-05	0.0127
QSER1	0.64	3.82e-05	0.0127
CPS1	2.2	3.83e-05	0.0128
ZBTB6	0.53	3.83e-05	0.0128
KIFAP3	1.51	3.84e-05	0.0128
236882_at	1.92	3.84e-05	0.0128
SYNCRIP	0.53	3.86e-05	0.0128
FUCA1	1.65	3.87e-05	0.0129
REST	0.65	3.87e-05	0.0129
CEBPZ	0.59	3.87e-05	0.0129
PDE3B	0.46	3.87e-05	0.0129
SMARCC1	0.63	3.88e-05	0.0129
CPNE8	1.8	3.88e-05	0.0129
KCTD18	1.54	3.89e-05	0.0129
RHOBTB1	0.64	3.89e-05	0.0129
LCOR	0.61	3.9e-05	0.0129
BOC	0.59	3.9e-05	0.0129
ADI1	0.59	3.92e-05	0.0129
1562289_at	1.89	3.92e-05	0.013
MIR17HG	0.39	3.93e-05	0.013
SLC44A1	1.76	3.93e-05	0.013
ERO1LB	1.63	3.94e-05	0.013
LSM11	0.63	3.94e-05	0.013
232286_at	2.26	3.96e-05	0.013
1555845_at	0.66	3.96e-05	0.013
PHACTR3	0.61	3.97e-05	0.0131
VCPIP1	0.67	3.97e-05	0.0131
ABHD12	1.81	3.98e-05	0.0131
TAF9B	0.58	3.98e-05	0.0131
RAB7A	1.55	3.98e-05	0.0131
LOC344595	1.77	4e-05	0.0131
MED13	0.66	4e-05	0.0131
TCF4	0.61	4.02e-05	0.0132
FAM149A	1.86	4.02e-05	0.0132
MIPEP	1.67	4.03e-05	0.0132
GAS2L1	1.69	4.03e-05	0.0132
SFXN3	1.89	4.07e-05	0.0133
ABCG1	3.03	4.07e-05	0.0133
LYN	1.78	4.07e-05	0.0133
FASTKD2	0.6	4.1e-05	0.0134
STAG1	0.64	4.1e-05	0.0134
SLC17A8	2.75	4.11e-05	0.0134
EIF2D	0.63	4.11e-05	0.0134
BVES	1.55	4.11e-05	0.0134
ASB8	1.58	4.12e-05	0.0134
HLA-DQB1	1.65	4.12e-05	0.0134
SLC25A20	1.44	4.14e-05	0.0135
CEP19	1.52	4.14e-05	0.0135
ZNF323	0.55	4.15e-05	0.0135
KLF4	2.15	4.15e-05	0.0135
ANKRD12	0.6	4.16e-05	0.0135
KCNIP4	0.51	4.16e-05	0.0135
ABHD6	1.68	4.16e-05	0.0135
ZFAND1	0.65	4.16e-05	0.0135
225567_at	1.81	4.17e-05	0.0135
DCUN1D1	0.57	4.17e-05	0.0135
ZNF141	0.51	4.18e-05	0.0135
C2orf18	1.49	4.18e-05	0.0135
ZBTB11	0.65	4.19e-05	0.0135
GABPB1	0.6	4.19e-05	0.0136
MTMR2	0.67	4.2e-05	0.0136
PRRG1	1.64	4.2e-05	0.0136
BTAF1	0.64	4.2e-05	0.0136
227995_at	1.53	4.2e-05	0.0136
GDE1	1.51	4.21e-05	0.0136
EIF5A2	1.51	4.23e-05	0.0137
S100A6	2.35	4.25e-05	0.0137
RSBN1	0.58	4.25e-05	0.0137
RAB7A	1.43	4.25e-05	0.0137
TSTD1	2.28	4.26e-05	0.0137
SMEK2	0.68	4.26e-05	0.0137
NFIB	2.41	4.26e-05	0.0137
PDLIM5	1.93	4.26e-05	0.0137
NETO2	0.57	4.28e-05	0.0138
POLB	0.61	4.29e-05	0.0138
UGT2B28	0.34	4.31e-05	0.0138
TMEM147	1.53	4.31e-05	0.0138
RPL15	0.68	4.31e-05	0.0138
RIMKLB	0.64	4.32e-05	0.0138
LEPR	0.65	4.34e-05	0.0139
C4orf19	1.5	4.35e-05	0.0139
ARL6IP5	1.57	4.35e-05	0.0139
DEGS1	1.53	4.35e-05	0.0139
ZDHHC2	1.69	4.35e-05	0.0139
1555762_s_at	0.62	4.37e-05	0.0139
233707_at	1.66	4.37e-05	0.014
AKAP10	0.69	4.38e-05	0.014
PDE7A	0.64	4.38e-05	0.014
214567_s_at	1.51	4.38e-05	0.014
C10orf114	1.95	4.38e-05	0.014
AMPH	1.56	4.39e-05	0.014
STAT5B	0.62	4.39e-05	0.014
242766_at	0.62	4.4e-05	0.014
MLLT10	0.65	4.41e-05	0.014
LYN	2.09	4.41e-05	0.014
EPB41L3	1.72	4.41e-05	0.014
PCSK9	0.61	4.42e-05	0.014
MSL1	0.63	4.43e-05	0.014
P4HA1	0.66	4.43e-05	0.014
LINGO2	1.54	4.43e-05	0.014
KPNB1	0.68	4.44e-05	0.0141
DIRAS3	1.7	4.45e-05	0.0141
PKNOX2	1.76	4.45e-05	0.0141
SEPHS1	0.56	4.45e-05	0.0141
STAT3	1.48	4.45e-05	0.0141
NAA25	0.67	4.46e-05	0.0141
TMEM56	1.93	4.46e-05	0.0141
PPDPF	1.45	4.46e-05	0.0141
ZNF564	0.65	4.48e-05	0.0141
C12orf76	0.63	4.48e-05	0.0141
SORCS1	1.48	4.5e-05	0.0142
ADCY8	1.67	4.51e-05	0.0142
NAT14	1.61	4.51e-05	0.0142
GUCY1B3	1.69	4.52e-05	0.0142
POLE4	0.62	4.52e-05	0.0142
PCBP2	0.66	4.52e-05	0.0142
[truncated: 1,894 more rows]

## Sheet: Suppl. Table 1 - Sheet 8
Supplementary Table T1	UKK		0.5 mM VPA
Probe sets / Gene names	Fold change	p Value	adjusted p Value
SCN1A	2.53	4.62e-08	0.0139
COL11A1	2.61	5.24e-08	0.0139
RGCC	2.96	6.64e-08	0.0139
PLEKHH2	1.69	2.89e-07	0.0454

## Sheet: Suppl. Table 1 - Sheet 9
Supplementary Table T1	UKN1		0.6 mM VPA
Probe sets / Gene names	Fold change	p Value	adjusted p Value
SERPINB9	13.13	5.44e-10	0.000142
COL21A1	22.47	6.18e-10	0.000142
RBMS3	10.48	6.8e-10	0.000142
MBNL3	14.3	1.07e-09	0.000169
LRRC3B	0.08	1.37e-09	0.000172
SEMA3E	13.13	1.89e-09	0.000178
MAB21L2	0.12	2.51e-09	0.000178
MUC15	22.55	2.53e-09	0.000178
SLC40A1	13.15	2.56e-09	0.000178
MUC15	16.11	2.86e-09	0.00018
DACT1	9.3	3.59e-09	0.000195
S100A10	10.18	4.23e-09	0.000195
MBNL3	9.82	4.24e-09	0.000195
243555_at	13.36	4.34e-09	0.000195
KITLG	7.3	4.75e-09	0.000199
CLDN11	12.34	5.1e-09	0.0002
TWIST1	10.27	5.61e-09	0.000201
C4orf32	9.76	5.98e-09	0.000201
VGLL1	14.25	6.37e-09	0.000201
DNER	5.86	6.89e-09	0.000201
KCNJ13	0.17	7e-09	0.000201
SNAP25	7.46	7.06e-09	0.000201
HES5	0.13	7.38e-09	0.000201
CRABP1	5.18	8.95e-09	0.000234
KCNJ13	0.13	9.46e-09	0.000238
LHFP	6.2	1.1e-08	0.000256
RGS5	6.57	1.12e-08	0.000256
232935_at	6.54	1.14e-08	0.000256
EPB41L3	7.34	1.18e-08	0.000256
NMNAT2	6.82	1.24e-08	0.000259
NMNAT2	6.76	1.28e-08	0.000259
DMRT3	0.16	1.41e-08	0.000275
GLIS3	0.15	1.53e-08	0.000275
FAM162B	20.22	1.55e-08	0.000275
KANK4	11.39	1.58e-08	0.000275
RAB20	5.71	1.58e-08	0.000275
FEZF2	0.03	1.62e-08	0.000275
RSPO2	0.07	1.7e-08	0.000282
CD9	7.31	1.82e-08	0.000283
ANXA2	5.63	1.96e-08	0.000283
AKR1C3	7.21	2.01e-08	0.000283
FAM65B	7.5	2.01e-08	0.000283
OBFC2A	5.01	2.01e-08	0.000283
ANXA2	5.74	2.02e-08	0.000283
NEFL	5.81	2.03e-08	0.000283
EPB41L3	6.68	2.12e-08	0.000286
TFAP2A	6.92	2.15e-08	0.000286
HNMT	4.41	2.19e-08	0.000286
KCTD12	12.64	2.34e-08	0.0003
PLA2G4A	10.89	2.5e-08	0.000309
ZPLD1	0.11	2.6e-08	0.000309
FLT1	9.06	2.62e-08	0.000309
ITGA9	6.36	2.66e-08	0.000309
RBMS3	6.01	2.7e-08	0.000309
ALPK2	9.88	2.7e-08	0.000309
240815_at	9.11	2.94e-08	0.000327
ANXA2	5.63	2.99e-08	0.000327
BAG2	6.02	3.13e-08	0.000327
SFMBT2	5.46	3.26e-08	0.000327
SIX3	0.13	3.28e-08	0.000327
GABRB2	7.14	3.34e-08	0.000327
ARID5B	4.22	3.37e-08	0.000327
OLIG3	9.56	3.44e-08	0.000327
RGS5	5.26	3.5e-08	0.000327
STYK1	5.02	3.53e-08	0.000327
CHST15	3.99	3.62e-08	0.000327
HAPLN1	16.08	3.65e-08	0.000327
EDNRA	5.28	3.78e-08	0.000327
ELMOD1	9.06	3.78e-08	0.000327
SNAP25	3.91	3.8e-08	0.000327
SIX1	5.02	3.81e-08	0.000327
MYCT1	6.39	3.87e-08	0.000327
244832_at	5.91	3.93e-08	0.000327
HAPLN1	15.19	3.94e-08	0.000327
EDNRB	10.54	4e-08	0.000327
RGS5	5.15	4.02e-08	0.000327
TPD52L1	5.15	4.02e-08	0.000327
EDNRB	12.49	4.15e-08	0.000327
TNIK	6.34	4.16e-08	0.000327
SHISA2	0.11	4.16e-08	0.000327
NEFL	4.7	4.25e-08	0.000329
NEFL	5.9	4.4e-08	0.000336
SLITRK6	4.26	4.48e-08	0.000336
COL6A3	6.14	4.5e-08	0.000336
PDPN	4.49	4.55e-08	0.000336
HAPLN1	10.61	4.63e-08	0.000338
MCOLN3	8.77	4.98e-08	0.000357
CLP1	0.23	5.01e-08	0.000357
220038_at	6.67	5.11e-08	0.000357
SLIT2	5.21	5.13e-08	0.000357
240055_at	35.38	5.23e-08	0.000357
SCN1A	5.36	5.28e-08	0.000357
MSX2	4.68	5.37e-08	0.000357
ZNF385B	0.1	5.44e-08	0.000357
STEAP1	5.17	5.45e-08	0.000357
1560652_at	0.2	5.46e-08	0.000357
HAPLN1	14.88	5.57e-08	0.000358
CTHRC1	5.61	5.63e-08	0.000358
230130_at	5.8	5.65e-08	0.000358
ZIC3	4.16	5.72e-08	0.000359
C6orf141	0.14	5.83e-08	0.000362
CYP1B1	5.63	5.91e-08	0.000364
BMP5	7.61	6.36e-08	0.000388
CYP1B1	6.51	6.47e-08	0.000391
CORO2A	5.37	6.6e-08	0.000393
1563187_at	3.99	6.64e-08	0.000393
EPSTI1	6.17	6.69e-08	0.000393
SPP1	11.29	6.77e-08	0.000394
NEFM	9.93	7e-08	0.000403
LAYN	6.98	7.23e-08	0.000413
PCDH9	4.87	7.66e-08	0.000432
GDF10	8.46	7.73e-08	0.000432
EPB41L3	8	7.77e-08	0.000432
LHX2	0.14	8.11e-08	0.000445
TMEM74	0.18	8.16e-08	0.000445
FLJ30901	0.24	8.38e-08	0.000445
FEZF2	0.04	8.38e-08	0.000445
229580_at	5.21	8.4e-08	0.000445
EGF	0.24	8.44e-08	0.000445
DACH2	6.24	8.75e-08	0.000458
ITM2A	3.69	8.89e-08	0.000461
PRKCH	9.14	9.43e-08	0.000485
MCC	5.47	9.55e-08	0.000488
ACSL1	9.65	1e-07	0.000508
HS3ST3B1	0.25	1.01e-07	0.000508
BMP5	8.43	1.02e-07	0.000508
ESRRG	3.45	1.07e-07	0.000527
PLCE1	3.5	1.12e-07	0.000551
VGLL3	5.64	1.14e-07	0.000556
TCERG1L	4.7	1.15e-07	0.000556
LOC100130155	0.07	1.18e-07	0.00056
FLT1	11.08	1.18e-07	0.00056
FLJ36116	5.17	1.19e-07	0.00056
GLIS3	0.16	1.2e-07	0.00056
ATP8B1	11.69	1.21e-07	0.00056
RUNDC3B	4.76	1.21e-07	0.00056
MACC1	4.65	1.22e-07	0.00056
PDE4D	7.63	1.26e-07	0.000573
PRSS23	0.24	1.29e-07	0.000581
COL1A2	3.5	1.3e-07	0.000581
PIEZO2	4.25	1.32e-07	0.000588
ANXA2P2	3.55	1.34e-07	0.000588
PRSS23	0.18	1.34e-07	0.000588
232668_at	4.04	1.37e-07	0.000597
WNT4	5.21	1.39e-07	0.0006
MUC4	4.43	1.4e-07	0.0006
LOC440896	0.13	1.45e-07	0.00062
KCTD12	9.03	1.53e-07	0.000642
DENND1B	0.28	1.54e-07	0.000642
CHL1	3.59	1.55e-07	0.000642
GPC3	0.27	1.55e-07	0.000642
TMEM22	3.49	1.55e-07	0.000642
COL1A2	4.27	1.59e-07	0.000651
243041_s_at	3.22	1.6e-07	0.000654
ELP4	0.32	1.64e-07	0.000665
SIX1	13.81	1.67e-07	0.000672
FAM49A	3.36	1.7e-07	0.000675
HLA-DQB1	3.29	1.71e-07	0.000675
JAZF1	3.26	1.72e-07	0.000675
F2RL2	0.1	1.72e-07	0.000675
DLK1	0.32	1.81e-07	0.000704
236180_at	5.74	1.82e-07	0.000706
TACSTD2	11.47	1.84e-07	0.00071
GRHL3	5.36	1.89e-07	0.000722
RGS5	6.3	1.9e-07	0.000722
242909_at	3.53	1.92e-07	0.000727
PLOD2	4.15	1.93e-07	0.000727
COL1A2	3.16	1.96e-07	0.000731
OLFML3	3.24	1.99e-07	0.00074
239280_at	0.3	2.02e-07	0.000744
UGT8	6.5	2.05e-07	0.000744
SIX3	0.06	2.07e-07	0.000744
CYP1B1	5.15	2.08e-07	0.000744
LMO3	0.06	2.08e-07	0.000744
232541_at	3.76	2.09e-07	0.000744
LIM2	0.16	2.1e-07	0.000744
C11orf96	3.75	2.1e-07	0.000744
MMRN1	7.2	2.11e-07	0.000744
1562275_at	0.34	2.12e-07	0.000744
SLCO4C1	3.2	2.17e-07	0.000755
SEMA3C	7.43	2.18e-07	0.000755
CPNE4	4.81	2.23e-07	0.000769
SMOC2	6.35	2.25e-07	0.000773
SLFN12	3.17	2.29e-07	0.000783
FAM13C	4.07	2.34e-07	0.000788
ESRRG	3.35	2.35e-07	0.000788
SALL2	0.33	2.36e-07	0.000788
SEPT6	4.53	2.36e-07	0.000788
WNT5B	0.12	2.37e-07	0.000789
216236_s_at	3.2	2.41e-07	0.000795
TRIM38	2.92	2.42e-07	0.000796
RPRML	4.16	2.44e-07	0.000797
C4orf49	4.37	2.45e-07	0.000797
SCAF4	0.35	2.47e-07	0.0008
BCMO1	0.09	2.5e-07	0.0008
RUNDC3B	4.52	2.51e-07	0.0008
OBFC2A	5.33	2.51e-07	0.0008
FAM89A	4.76	2.52e-07	0.000801
ZNF385B	0.12	2.55e-07	0.000806
RUNX2	6.13	2.63e-07	0.000824
TMEM74	0.17	2.65e-07	0.000824
MIAT	0.1	2.66e-07	0.000824
OSBPL10	3.49	2.67e-07	0.000824
TFAP2C	3.4	2.75e-07	0.000846
DPYD	8.14	2.82e-07	0.000863
ZNF385B	0.23	2.83e-07	0.000863
DLL1	0.24	2.88e-07	0.000864
GNG11	4.38	2.88e-07	0.000864
TOX3	0.23	2.88e-07	0.000864
CRIP1	3.86	2.89e-07	0.000864
ITPR2	3.25	2.92e-07	0.000868
225573_at	3.07	2.95e-07	0.000871
KIT	4.61	2.95e-07	0.000871
INPP4B	4.92	3.01e-07	0.000884
RAB7L1	3.31	3.06e-07	0.000889
238129_s_at	0.34	3.06e-07	0.000889
TPD52L1	3.37	3.07e-07	0.000889
MIAT	0.09	3.13e-07	0.000901
AFF3	2.89	3.27e-07	0.000936
NAV1	0.33	3.28e-07	0.000936
NPNT	10.48	3.31e-07	0.000941
SALL3	0.27	3.33e-07	0.000941
RAB7L1	3.62	3.36e-07	0.000947
MSX1	3.2	3.41e-07	0.000953
ARX	0.04	3.41e-07	0.000953
FREM1	3.99	3.45e-07	0.000958
PDE4DIP	3.02	3.53e-07	0.000976
CCNG2	0.32	3.57e-07	0.00098
MT1X	4.81	3.59e-07	0.00098
LOC100506699	5.01	3.59e-07	0.00098
GATA3	5.78	3.62e-07	0.000983
RAX	0.31	3.68e-07	0.000996
PCGF5	3.55	3.72e-07	0.000999
WFDC2	3.21	3.73e-07	0.000999
ITGA8	14.07	3.74e-07	0.000999
GPR85	2.68	3.79e-07	0.00101
235247_at	4.43	3.79e-07	0.00101
241893_at	3.73	3.84e-07	0.00101
PXDC1	3.22	3.85e-07	0.00101
MFAP3L	0.21	3.89e-07	0.00102
S100B	4.8	3.9e-07	0.00102
LOC100506013	5.93	3.97e-07	0.00103
LOC100130155	0.06	3.98e-07	0.00103
EDNRA	7.94	4.05e-07	0.00104
230233_at	3.01	4.05e-07	0.00104
226856_at	3.43	4.07e-07	0.00104
THRB	6.9	4.14e-07	0.00105
ONECUT2	5.23	4.14e-07	0.00105
MAN1A2	3.36	4.19e-07	0.00106
IRX3	3.17	4.3e-07	0.00108
C12orf39	3.09	4.32e-07	0.00108
MGC12916	0.34	4.39e-07	0.00109
AKR1C1	2.74	4.42e-07	0.0011
NRIP1	2.64	4.44e-07	0.0011
TNIK	6.45	4.54e-07	0.00112
NRIP1	2.71	4.56e-07	0.00112
TSHZ1	3.07	4.58e-07	0.00112
235092_at	3.49	4.65e-07	0.00113
RAB31	4.08	4.65e-07	0.00113
TACC1	3.71	4.67e-07	0.00113
S100A6	2.74	4.75e-07	0.00113
GPR37	6.43	4.77e-07	0.00113
GAP43	4.36	4.77e-07	0.00113
UNC5C	5.59	4.78e-07	0.00113
RCAN1	3.06	4.79e-07	0.00113
PRKCA	3.12	4.8e-07	0.00113
MIAT	0.09	4.81e-07	0.00113
SFN	3.85	4.83e-07	0.00113
SEPP1	5.35	4.84e-07	0.00113
SLC6A8	0.24	4.84e-07	0.00113
MACC1	3.71	5.01e-07	0.00116
C6orf192	3.39	5.05e-07	0.00117
CCNG2	0.33	5.17e-07	0.00119
SOX2	0.29	5.18e-07	0.00119
DLX3	3.35	5.26e-07	0.0012
CLIC6	3.75	5.26e-07	0.0012
LOC100506718	0.28	5.27e-07	0.0012
TSHZ1	5.89	5.29e-07	0.0012
ELF5	3.92	5.36e-07	0.00121
PDPN	3.12	5.42e-07	0.00122
FAM110B	2.58	5.5e-07	0.00123
RELN	8.91	5.58e-07	0.00124
1560739_a_at	0.35	5.6e-07	0.00124
TNIK	5.82	5.62e-07	0.00124
TMEM30B	9.61	5.64e-07	0.00124
SLITRK6	4.71	5.76e-07	0.00126
EDNRA	9.93	5.77e-07	0.00126
IGFBPL1	3.07	5.79e-07	0.00126
KLHL14	0.32	5.84e-07	0.00127
TMEFF2	2.58	5.89e-07	0.00127
NAV1	0.3	5.92e-07	0.00127
EXPH5	3.22	5.93e-07	0.00127
PTPLAD2	2.82	5.94e-07	0.00127
ABCG2	13.29	5.95e-07	0.00127
RNF43	4.11	5.98e-07	0.00127
GREM1	4.21	6.03e-07	0.00128
SLC16A7	3.18	6.1e-07	0.00129
EGFR	3.29	6.2e-07	0.00131
CEBPD	3.3	6.26e-07	0.00132
CPE	2.7	6.33e-07	0.00132
ODZ2	2.83	6.37e-07	0.00133
SGK3	5.1	6.38e-07	0.00133
235771_at	5.15	6.51e-07	0.00135
PRDM16	0.26	6.6e-07	0.00136
ITIH5	5.5	6.6e-07	0.00136
ERP27	9.24	6.69e-07	0.00137
AMIGO2	3.04	6.73e-07	0.00138
243707_at	0.33	6.82e-07	0.00139
USP28	3.46	6.84e-07	0.00139
238318_at	0.28	6.86e-07	0.00139
232254_at	7.56	6.87e-07	0.00139
C1orf213	0.31	6.94e-07	0.0014
222877_at	3.83	6.97e-07	0.0014
TOX3	0.24	7.08e-07	0.00142
237034_at	5.69	7.1e-07	0.00142
PRSS23	0.3	7.13e-07	0.00142
LOC283683	2.98	7.21e-07	0.00143
P4HA2	2.66	7.22e-07	0.00143
ATRNL1	3.14	7.26e-07	0.00143
TOX3	0.24	7.29e-07	0.00143
230003_at	2.91	7.31e-07	0.00143
RAB31	3.72	7.36e-07	0.00144
SFRP2	0.27	7.4e-07	0.00144
SPOCK3	3.17	7.43e-07	0.00144
SNAI2	5.87	7.52e-07	0.00145
PRNP	3.25	7.58e-07	0.00146
ZNF93	0.34	7.63e-07	0.00146
HGF	2.94	7.63e-07	0.00146
CRABP2	2.87	7.64e-07	0.00146
SPOCK1	2.65	7.67e-07	0.00146
BMPR1B	4.33	7.75e-07	0.00147
LYN	2.77	7.84e-07	0.00148
SERPINF1	0.36	7.93e-07	0.00149
RAB31	3.84	7.93e-07	0.00149
MFSD6	4.06	7.98e-07	0.0015
PLOD2	3.92	8.02e-07	0.0015
RBM24	0.17	8.06e-07	0.0015
GAP43	3.1	8.06e-07	0.0015
CA3	3.92	8.07e-07	0.0015
1563494_at	3.75	8.14e-07	0.0015
EPHA4	0.33	8.18e-07	0.0015
CCKBR	0.33	8.19e-07	0.0015
229569_at	0.34	8.19e-07	0.0015
CDK6	3.54	8.29e-07	0.00151
NAV1	0.24	8.36e-07	0.00152
MED13L	2.79	8.37e-07	0.00152
GPD1L	3.55	8.42e-07	0.00152
LOC100506779	0.38	8.46e-07	0.00153
EPB41L4B	2.75	8.52e-07	0.00153
FUT4	3.66	8.58e-07	0.00154
SLC2A3	2.96	8.59e-07	0.00154
D4S234E	3.15	8.69e-07	0.00155
KAT2B	0.37	8.81e-07	0.00157
TMEM100	4.34	8.84e-07	0.00157
PCLO	3.13	8.87e-07	0.00157
FOXQ1	3.64	8.94e-07	0.00157
SOX11	0.38	8.99e-07	0.00157
RNF144B	4.4	9e-07	0.00157
CHST9	2.7	9e-07	0.00157
NRP2	3.66	9.02e-07	0.00157
KIF13A	0.41	9.13e-07	0.00159
SLC19A3	5.31	9.14e-07	0.00159
USP49	0.41	9.17e-07	0.00159
CCNG2	0.35	9.32e-07	0.00161
ANGPT1	2.64	9.34e-07	0.00161
PDGFRA	3.19	9.44e-07	0.00162
LOC645321	0.19	9.49e-07	0.00162
HIF3A	0.37	9.54e-07	0.00163
STK32A	0.25	9.69e-07	0.00165
DOCK8	0.23	9.73e-07	0.00165
NPTX2	3.24	9.74e-07	0.00165
SOX11	0.37	9.85e-07	0.00166
235652_at	2.82	9.87e-07	0.00166
1557667_at	0.39	9.99e-07	0.00168
SLIT3	3.08	1e-06	0.00168
229351_at	0.4	1e-06	0.00168
MBNL1	2.48	1.01e-06	0.00168
226731_at	4.42	1.02e-06	0.00168
NR2F1	2.52	1.02e-06	0.00168
RBMS3	3.01	1.02e-06	0.00168
SMARCA2	6.89	1.02e-06	0.00169
PDGFC	3.12	1.04e-06	0.00171
DEPTOR	4.07	1.04e-06	0.00171
CDH6	2.4	1.05e-06	0.00171
HPGD	4.59	1.06e-06	0.00172
DENND1B	0.36	1.06e-06	0.00172
SLC39A8	3.2	1.06e-06	0.00173
KIAA1456	3.81	1.07e-06	0.00174
THSD7B	2.47	1.1e-06	0.00178
CTNND2	0.3	1.11e-06	0.00179
KAL1	0.29	1.12e-06	0.00179
POSTN	4.98	1.12e-06	0.0018
CDK19	0.39	1.13e-06	0.0018
ITM2A	4.9	1.13e-06	0.0018
CDK6	3.52	1.13e-06	0.0018
SLC2A3	2.73	1.14e-06	0.00181
SFRP1	0.27	1.14e-06	0.00181
230301_at	0.42	1.16e-06	0.00183
SLIT2	4.11	1.17e-06	0.00184
NRK	3.47	1.17e-06	0.00184
PRRG1	2.51	1.17e-06	0.00184
SCUBE2	0.05	1.18e-06	0.00184
F2RL1	2.54	1.18e-06	0.00184
PDE4DIP	2.89	1.18e-06	0.00184
243996_at	0.3	1.21e-06	0.00187
PPIC	4.57	1.21e-06	0.00187
GLT8D2	3.43	1.21e-06	0.00187
C2CD2	0.38	1.24e-06	0.0019
SCML1	2.78	1.24e-06	0.0019
TMEM27	0.42	1.24e-06	0.0019
TRPS1	3.08	1.24e-06	0.0019
FLT1	6.33	1.26e-06	0.00192
KLHL4	2.48	1.27e-06	0.00194
TES	4.64	1.28e-06	0.00194
SLC7A11	5	1.28e-06	0.00194
GATA3	5.66	1.29e-06	0.00195
HRASLS	3.06	1.3e-06	0.00196
PDLIM1	3.23	1.32e-06	0.00197
GREM1	4	1.32e-06	0.00197
GDAP1	2.49	1.32e-06	0.00198
C4orf19	4.03	1.33e-06	0.00199
MYOF	3.03	1.33e-06	0.00199
NAV1	0.25	1.34e-06	0.00199
CLSTN2	3.35	1.35e-06	0.002
ZFP42	2.51	1.35e-06	0.002
EFEMP1	2.45	1.36e-06	0.002
CYTL1	2.77	1.36e-06	0.002
PPIC	3.36	1.37e-06	0.00201
1556329_a_at	4.7	1.38e-06	0.00202
CXorf57	3.19	1.38e-06	0.00202
FAM69C	0.42	1.4e-06	0.00204
230293_at	0.42	1.4e-06	0.00204
AKR1C2	3.1	1.43e-06	0.00207
OTX2	0.12	1.44e-06	0.00209
SLC2A3	2.68	1.45e-06	0.00209
GXYLT2	2.97	1.46e-06	0.00209
CXCR7	2.59	1.46e-06	0.00209
PPL	2.51	1.46e-06	0.00209
NXPH2	3.64	1.46e-06	0.00209
222088_s_at	2.82	1.47e-06	0.00209
SCN3A	2.7	1.49e-06	0.00212
EPHA4	0.36	1.49e-06	0.00212
PFKP	2.4	1.49e-06	0.00212
C6orf141	0.14	1.51e-06	0.00214
C9orf95	2.4	1.52e-06	0.00215
ADAMTS9	0.35	1.53e-06	0.00216
ANXA9	3.06	1.54e-06	0.00216
SOX11	0.38	1.55e-06	0.00217
227062_at	3.78	1.55e-06	0.00217
CECR1	0.4	1.56e-06	0.00217
PRUNE2	0.2	1.56e-06	0.00217
FAM70A	2.87	1.56e-06	0.00217
SFN	2.42	1.57e-06	0.00218
LINC00540	2.95	1.59e-06	0.0022
LHX2	0.24	1.59e-06	0.0022
SOX2	0.35	1.61e-06	0.00222
LGALS8	2.66	1.63e-06	0.00222
235172_at	0.4	1.63e-06	0.00222
PKDCC	3.19	1.63e-06	0.00222
STOX1	0.19	1.64e-06	0.00222
DEPDC7	6.57	1.64e-06	0.00222
SEC24D	2.57	1.64e-06	0.00222
NRP2	2.78	1.64e-06	0.00222
D4S234E	3.76	1.66e-06	0.00224
ITGA8	13.15	1.66e-06	0.00224
ERBB3	5.58	1.68e-06	0.00226
SALL4	0.39	1.69e-06	0.00227
EMX2OS	0.33	1.71e-06	0.0023
FAM110B	2.37	1.72e-06	0.0023
AKR1C2	3.39	1.74e-06	0.00232
EPHA4	0.34	1.75e-06	0.00234
SLC39A8	3.52	1.76e-06	0.00234
C1orf53	0.31	1.77e-06	0.00235
CAPN6	0.25	1.79e-06	0.00237
ZNF148	0.43	1.79e-06	0.00237
SLC1A1	3.08	1.8e-06	0.00238
FGF9	0.35	1.82e-06	0.00239
228158_at	2.81	1.84e-06	0.00242
DCAF4	2.63	1.85e-06	0.00242
234194_at	0.39	1.85e-06	0.00242
CPE	2.82	1.85e-06	0.00242
COL5A1	2.8	1.86e-06	0.00242
244116_at	0.37	1.87e-06	0.00243
239205_s_at	9.58	1.87e-06	0.00243
KCNN2	2.41	1.89e-06	0.00244
239682_at	0.43	1.89e-06	0.00244
SALL4	0.35	1.89e-06	0.00244
SMARCA2	7.92	1.89e-06	0.00244
POLR3G	3.82	1.9e-06	0.00244
VCAM1	0.31	1.9e-06	0.00244
CCDC136	0.44	1.91e-06	0.00245
CYB5A	2.58	1.92e-06	0.00245
237161_at	0.38	1.93e-06	0.00245
TRAF3IP2-AS1	0.4	1.93e-06	0.00245
CUL3	0.37	1.94e-06	0.00246
LPL	0.38	1.95e-06	0.00246
LOC440896	0.05	1.95e-06	0.00246
GLS	2.44	1.95e-06	0.00246
TRIM6	2.29	1.97e-06	0.00247
243006_at	2.48	1.97e-06	0.00247
AK4	2.22	1.97e-06	0.00247
PRSS12	8.41	1.98e-06	0.00248
DOCK9	4.48	2e-06	0.00249
ZHX2	2.23	2e-06	0.00249
ASXL3	2.25	2e-06	0.00249
CHAC2	2.25	2.01e-06	0.00249
ADCY2	3.38	2.01e-06	0.00249
SMOC1	0.38	2.03e-06	0.00251
NFATC4	0.37	2.06e-06	0.00254
KAT7	0.46	2.08e-06	0.00256
FBXO2	2.71	2.08e-06	0.00256
PGM5	0.3	2.09e-06	0.00256
239699_s_at	0.41	2.09e-06	0.00256
236297_at	0.44	2.1e-06	0.00257
1555929_s_at	2.67	2.11e-06	0.00257
ARRB1	2.77	2.11e-06	0.00257
RND3	2.77	2.12e-06	0.00257
KIAA1147	0.45	2.13e-06	0.00257
H2AFJ	2.56	2.13e-06	0.00257
SKAP2	2.98	2.13e-06	0.00257
PRKCB	2.89	2.14e-06	0.00258
KCTD1	2.76	2.14e-06	0.00258
SLC7A5	3.44	2.15e-06	0.00259
RIMS2	3.06	2.16e-06	0.00259
HPDL	3.4	2.17e-06	0.0026
STMN2	2.97	2.2e-06	0.00262
MGAT5	2.7	2.2e-06	0.00263
SLC46A3	3.07	2.21e-06	0.00263
ASB9	3.58	2.22e-06	0.00264
PCGF5	3.08	2.23e-06	0.00264
CLIC4	2.72	2.24e-06	0.00264
MTUS2	3.11	2.25e-06	0.00265
EYA4	4.16	2.25e-06	0.00266
PLCE1	2.74	2.28e-06	0.00268
BICC1	3.72	2.29e-06	0.00269
WHSC1	0.43	2.32e-06	0.00272
FAM65B	2.38	2.33e-06	0.00272
C2orf68	0.34	2.33e-06	0.00272
NKD1	2.36	2.34e-06	0.00272
GDAP1	2.48	2.34e-06	0.00272
FLRT2	0.45	2.34e-06	0.00272
STOX1	0.17	2.35e-06	0.00272
NRP2	3.18	2.35e-06	0.00272
NPPB	5.22	2.36e-06	0.00272
SPHK1	4.01	2.37e-06	0.00273
236610_at	4.38	2.37e-06	0.00273
OTX2	0.14	2.38e-06	0.00273
233309_at	0.38	2.39e-06	0.00274
RUNX1T1	5.37	2.41e-06	0.00275
CDH6	2.94	2.43e-06	0.00278
S100A11	3.07	2.44e-06	0.00278
MACC1	4.93	2.45e-06	0.00279
CNTN1	8.94	2.45e-06	0.00279
ARHGAP18	4.78	2.46e-06	0.00279
FGF9	0.33	2.47e-06	0.00279
NAV1	0.3	2.47e-06	0.00279
SPSB4	2.58	2.49e-06	0.00281
231979_at	0.37	2.52e-06	0.00284
CCNG2	0.43	2.53e-06	0.00285
238919_at	4.98	2.56e-06	0.00287
EFNA1	3.18	2.56e-06	0.00287
SPINK2	4.82	2.58e-06	0.00287
C15orf5	2.34	2.58e-06	0.00287
CHCHD10	2.42	2.58e-06	0.00287
239951_at	0.37	2.6e-06	0.00289
CCBE1	2.88	2.62e-06	0.0029
TMTC1	0.36	2.62e-06	0.0029
SLC1A3	2.52	2.62e-06	0.0029
ARRB1	2.49	2.62e-06	0.0029
WIF1	2.28	2.64e-06	0.0029
GLRX2	2.71	2.64e-06	0.0029
ST8SIA3	4.24	2.64e-06	0.0029
1565595_at	0.31	2.65e-06	0.0029
COL12A1	2.28	2.65e-06	0.0029
CSGALNACT1	2.9	2.67e-06	0.00291
ASTN2	2.47	2.68e-06	0.00292
RPS24	3.97	2.68e-06	0.00292
230785_at	0.14	2.69e-06	0.00292
228487_s_at	2.19	2.7e-06	0.00292
243929_at	0.17	2.71e-06	0.00293
SMARCA2	4.99	2.71e-06	0.00293
CAV1	2.81	2.73e-06	0.00294
SOX21-AS1	0.19	2.74e-06	0.00295
238098_at	0.4	2.74e-06	0.00295
RUNX1T1	5.01	2.75e-06	0.00296
SNCA	3.1	2.77e-06	0.00296
ALX1	3.8	2.77e-06	0.00296
ALPK2	2.35	2.77e-06	0.00296
KLHL29	2.17	2.78e-06	0.00296
NAV1	0.31	2.78e-06	0.00296
ALCAM	2.33	2.79e-06	0.00296
C12orf56	2.24	2.8e-06	0.00297
NANS	2.81	2.81e-06	0.00297
DENND1B	0.34	2.81e-06	0.00297
AHSA2	0.4	2.82e-06	0.00297
EML4	2.42	2.83e-06	0.00298
LOC285812	2.35	2.84e-06	0.00299
215594_at	2.47	2.87e-06	0.00301
DUSP4	0.23	2.87e-06	0.00301
HIST1H3E	0.44	2.88e-06	0.00301
MIR30C2	5.07	2.88e-06	0.00301
SEMA3C	3.87	2.89e-06	0.00301
202409_at	4.38	2.89e-06	0.00301
ANKRD1	3.18	2.9e-06	0.00301
NPFFR2	2.94	2.9e-06	0.00301
MYOF	3.18	2.92e-06	0.00301
SPIRE1	2.1	2.92e-06	0.00301
TAGLN2	2.23	2.92e-06	0.00301
PCDH20	5.38	2.92e-06	0.00301
SGK1	2.84	2.92e-06	0.00301
SUSD3	2.65	2.93e-06	0.00301
H2AFY	0.26	2.94e-06	0.00301
SPTLC3	3.43	2.94e-06	0.00301
DHRS2	2.71	2.95e-06	0.00301
SLC25A12	2.91	2.95e-06	0.00301
STEAP1B	3.1	2.96e-06	0.00302
RASA2	0.45	2.96e-06	0.00302
SALL3	0.12	2.98e-06	0.00303
ZNF750	10.52	2.99e-06	0.00303
SLC7A2	3.55	3e-06	0.00303
SOX2	0.32	3e-06	0.00303
UCHL3	2.31	3.01e-06	0.00303
1563467_at	3.14	3.01e-06	0.00303
TNFSF11	4.01	3.03e-06	0.00305
HRASLS	3.4	3.04e-06	0.00306
RDH10	3.29	3.05e-06	0.00306
OPCML	5.21	3.09e-06	0.00309
CYB5A	2.44	3.12e-06	0.00312
SLC7A11	5.02	3.14e-06	0.00314
SLC35F2	2.84	3.15e-06	0.00314
WNT5A	2.3	3.15e-06	0.00314
SC5DL	2.51	3.16e-06	0.00314
MYCL1	0.38	3.17e-06	0.00315
240254_at	2.78	3.19e-06	0.00316
LAMP2	2.57	3.2e-06	0.00317
PPOX	0.4	3.21e-06	0.00317
OSBP2	0.47	3.22e-06	0.00317
ANG	2.77	3.24e-06	0.00319
NR3C1	4.75	3.25e-06	0.00319
YPEL2	0.48	3.27e-06	0.00321
KRT18	3.77	3.28e-06	0.00321
SFRP1	0.31	3.28e-06	0.00321
LINC00537	3.24	3.29e-06	0.00321
FAM150B	2.59	3.32e-06	0.00323
GPM6A	5.93	3.32e-06	0.00323
PDIA5	3.15	3.33e-06	0.00323
1556989_at	0.48	3.33e-06	0.00323
PLXNA2	2.32	3.35e-06	0.00325
LOC440944	0.47	3.37e-06	0.00326
232701_at	3.46	3.38e-06	0.00326
ZBTB16	0.4	3.42e-06	0.0033
CYB5A	2.35	3.43e-06	0.0033
242766_at	0.48	3.44e-06	0.0033
DUSP5	2.36	3.45e-06	0.00331
SLC16A3	2.49	3.46e-06	0.00332
MCF2L	0.4	3.51e-06	0.00336
CDH2	0.34	3.54e-06	0.00338
DPYSL3	0.43	3.54e-06	0.00338
ZNF503-AS2	0.31	3.56e-06	0.00339
PHLDA1	2.92	3.57e-06	0.00339
SLC27A6	5.05	3.58e-06	0.0034
FZD2	0.41	3.6e-06	0.00342
SORCS2	0.4	3.63e-06	0.00344
C4orf19	2.36	3.65e-06	0.00345
PPAPDC1B	0.32	3.66e-06	0.00345
LUM	4.06	3.66e-06	0.00345
HSPA4L	4.45	3.68e-06	0.00346
TACC1	2.82	3.7e-06	0.00347
CEP85L	2.31	3.7e-06	0.00347
TPBG	0.26	3.7e-06	0.00347
LOC728342	2.79	3.72e-06	0.00348
UTRN	2.14	3.73e-06	0.00348
PLAC1	2.79	3.73e-06	0.00348
SFRP1	0.27	3.75e-06	0.00349
PPAPDC1B	0.44	3.75e-06	0.00349
TES	3.61	3.78e-06	0.00351
1554043_a_at	0.47	3.79e-06	0.00351
ZYG11A	2.15	3.79e-06	0.00351
HLA-DQB1	2.17	3.81e-06	0.00352
FAM124A	0.39	3.82e-06	0.00352
CNTN2	0.35	3.82e-06	0.00352
TFAP2C	3.49	3.87e-06	0.00356
PRKCH	2.75	3.87e-06	0.00356
RGMA	0.38	3.87e-06	0.00356
209505_at	2.69	3.88e-06	0.00356
213397_x_at	4.35	3.93e-06	0.0036
1/2-SBSRNA4	0.38	3.94e-06	0.00361
RREB1	2.57	3.95e-06	0.00361
PPP1R9A	0.46	3.97e-06	0.00362
220898_at	4.33	3.99e-06	0.00364
GLT8D2	2.37	4e-06	0.00364
ZNF148	0.48	4.02e-06	0.00365
CD99	2.13	4.03e-06	0.00365
ALDH1L2	2.94	4.04e-06	0.00365
TMCC3	2.38	4.07e-06	0.00367
WDR52	2.64	4.08e-06	0.00367
IFI30	2.3	4.08e-06	0.00367
NAP1L5	2.54	4.08e-06	0.00367
228983_at	0.47	4.08e-06	0.00367
GCNT1	0.32	4.09e-06	0.00367
AKAP9	0.48	4.1e-06	0.00367
TRHDE	2.35	4.11e-06	0.00367
ITGB5	0.33	4.11e-06	0.00367
242874_at	2.44	4.12e-06	0.00367
PCMTD1	0.43	4.12e-06	0.00367
SYT17	0.38	4.13e-06	0.00367
CASP8	4.77	4.14e-06	0.00368
MIR22HG	2.29	4.17e-06	0.0037
ZBTB10	0.41	4.18e-06	0.0037
EGLN3	0.22	4.19e-06	0.0037
LRRC4	0.41	4.19e-06	0.0037
RNASE4	2.77	4.21e-06	0.00371
NF1	0.34	4.21e-06	0.00371
PARM1	2.98	4.23e-06	0.00372
213156_at	0.48	4.23e-06	0.00372
LOC729970	0.39	4.24e-06	0.00372
SOX3	0.24	4.24e-06	0.00372
238617_at	3.49	4.25e-06	0.00372
CAPN6	0.28	4.26e-06	0.00372
TMOD2	3.43	4.27e-06	0.00372
1561754_at	2.33	4.27e-06	0.00372
ERBB3	8.04	4.27e-06	0.00372
TACC1	3.24	4.28e-06	0.00372
METTL7A	9.71	4.3e-06	0.00373
KCNG3	0.42	4.31e-06	0.00373
GAS2	2.86	4.33e-06	0.00374
AJAP1	3.32	4.35e-06	0.00376
GPR126	7.31	4.38e-06	0.00378
MT1F	2.94	4.39e-06	0.00378
LHFP	4.79	4.39e-06	0.00378
GABRB3	3.04	4.39e-06	0.00378
SGCB	0.45	4.43e-06	0.00379
243974_at	3.7	4.43e-06	0.00379
ZNF521	0.38	4.44e-06	0.0038
ECI2	2.08	4.45e-06	0.0038
KISS1R	5	4.45e-06	0.0038
CNTN1	8.47	4.5e-06	0.00384
FREM2	4.3	4.52e-06	0.00385
1562848_at	0.3	4.53e-06	0.00385
PTN	2.15	4.54e-06	0.00385
UGT8	4.24	4.55e-06	0.00385
TIFA	2.81	4.58e-06	0.00388
IQGAP1	2.22	4.6e-06	0.00388
SLC13A4	2.6	4.6e-06	0.00388
SLC4A11	2.38	4.62e-06	0.00389
SH3KBP1	2.49	4.62e-06	0.00389
BRP44L	2.23	4.63e-06	0.00389
EDNRB	8.08	4.63e-06	0.00389
NKAIN4	0.37	4.63e-06	0.00389
PDGFC	2.87	4.64e-06	0.00389
230198_at	0.37	4.66e-06	0.0039
238883_at	2.53	4.67e-06	0.0039
PGM1	2.06	4.68e-06	0.00391
ASTN2	2.46	4.72e-06	0.00393
DRD4	0.25	4.75e-06	0.00394
CLDN10	2.94	4.75e-06	0.00394
COL5A2	4.61	4.76e-06	0.00394
RASA2	0.44	4.76e-06	0.00394
227082_at	0.46	4.77e-06	0.00394
COBL	3.07	4.79e-06	0.00396
SLC25A20	2.03	4.79e-06	0.00396
AK4	2.33	4.81e-06	0.00396
TPTE2P6	3.62	4.82e-06	0.00396
TFAP2B	4.93	4.82e-06	0.00397
LOC100507283	0.46	4.83e-06	0.00397
238785_at	0.49	4.86e-06	0.00399
RGS4	2.42	4.87e-06	0.00399
NR3C1	3.75	4.88e-06	0.00399
ASL	2.1	4.94e-06	0.00404
LGR5	0.32	4.97e-06	0.00405
230319_at	2.44	5.02e-06	0.00408
PAQR5	4.83	5.02e-06	0.00408
CTNND2	0.4	5.03e-06	0.00408
PPARGC1A	2.77	5.03e-06	0.00408
CRISPLD1	2.11	5.04e-06	0.00408
237305_at	0.34	5.04e-06	0.00408
BACE2	4.99	5.04e-06	0.00408
215448_at	4.61	5.06e-06	0.00408
SFRP2	0.27	5.06e-06	0.00408
TMEM154	3.54	5.09e-06	0.0041
ELK3	2.32	5.1e-06	0.0041
LOC100049716	0.33	5.11e-06	0.0041
228465_at	0.42	5.13e-06	0.00412
ESYT2	2.17	5.16e-06	0.00413
PBLD	0.39	5.19e-06	0.00415
STMN2	2.85	5.29e-06	0.00422
TMEM163	2.41	5.31e-06	0.00423
236503_at	0.4	5.31e-06	0.00423
TFEB	2.37	5.32e-06	0.00423
ADCY9	2.25	5.33e-06	0.00423
NEGR1	3.24	5.33e-06	0.00423
GM2A	2.61	5.34e-06	0.00423
RORA	2.08	5.34e-06	0.00423
TAOK3	2.49	5.35e-06	0.00423
JAZF1	2.16	5.38e-06	0.00425
DCX	2.57	5.39e-06	0.00425
PAX6	0.1	5.4e-06	0.00425
RNF150	2.47	5.4e-06	0.00425
237275_at	3.14	5.4e-06	0.00425
PPP1R3B	2.21	5.41e-06	0.00425
1556221_a_at	3	5.42e-06	0.00425
EPB41L5	3.48	5.43e-06	0.00425
ESYT2	2.3	5.45e-06	0.00426
LACTB	3.18	5.46e-06	0.00426
215388_s_at	2.96	5.46e-06	0.00426
VSNL1	0.33	5.47e-06	0.00426
ZNF219	0.45	5.48e-06	0.00426
KIF13A	0.48	5.53e-06	0.0043
MEOX1	3.08	5.55e-06	0.00431
243390_at	0.46	5.56e-06	0.00431
236202_at	0.46	5.58e-06	0.00432
240186_at	3.57	5.6e-06	0.00433
LGALS3	2.17	5.6e-06	0.00433
DUSP4	0.22	5.62e-06	0.00433
PPARGC1B	2.42	5.62e-06	0.00433
SALL3	0.15	5.65e-06	0.00435
242096_at	0.38	5.66e-06	0.00435
SATB2	2.5	5.74e-06	0.00439
LMAN1	0.5	5.74e-06	0.00439
1566163_at	2.77	5.74e-06	0.00439
EHD4	2.22	5.74e-06	0.00439
SNX24	2.38	5.74e-06	0.00439
RAB25	3.39	5.75e-06	0.00439
232852_at	2.33	5.77e-06	0.0044
PDPN	2.03	5.79e-06	0.00441
1568983_a_at	0.37	5.81e-06	0.00441
SYTL4	2.06	5.81e-06	0.00441
TNFSF9	2.25	5.82e-06	0.00441
RDM1	0.35	5.83e-06	0.00441
ECE1	2.07	5.83e-06	0.00441
235600_at	0.43	5.84e-06	0.00441
ZC3H12C	0.47	5.85e-06	0.00441
NAP1L5	2.38	5.88e-06	0.00443
244271_at	0.5	5.89e-06	0.00444
TRPS1	2.69	5.91e-06	0.00444
ACSS1	2.62	5.92e-06	0.00444
1556194_a_at	4.17	5.92e-06	0.00444
235640_at	0.5	5.92e-06	0.00444
CHN2	3.29	5.94e-06	0.00444
CPVL	2.7	5.94e-06	0.00444
CXCL5	2.77	5.96e-06	0.00444
SOX2-OT	0.32	5.96e-06	0.00444
ING4	0.49	5.97e-06	0.00444
ARAP2	3.22	5.98e-06	0.00445
1560286_s_at	3.21	5.98e-06	0.00445
TRIB1	0.47	6.03e-06	0.00448
SEPT6	2.15	6.06e-06	0.00449
SPINK1	2.62	6.07e-06	0.00449
TRPS1	3.49	6.09e-06	0.0045
NFE2L3	3.12	6.1e-06	0.00451
PAMR1	0.29	6.11e-06	0.00451
LDB2	2.1	6.13e-06	0.00451
ALCAM	2.69	6.13e-06	0.00451
EPT1	2.02	6.15e-06	0.00452
RAB27B	2.55	6.15e-06	0.00452
237911_at	5.05	6.16e-06	0.00452
SH3BGR	2.17	6.17e-06	0.00452
CGNL1	3.17	6.18e-06	0.00452
SPIRE1	2.01	6.19e-06	0.00452
ZNF521	0.38	6.21e-06	0.00453
MEG3	0.4	6.22e-06	0.00454
AGXT2L2	0.5	6.24e-06	0.00454
GAP43	2.19	6.25e-06	0.00455
WNT5A	2.07	6.25e-06	0.00455
UNC5C	5.09	6.27e-06	0.00455
232307_at	2.73	6.29e-06	0.00456
SNX24	2.45	6.29e-06	0.00456
239624_at	2.95	6.37e-06	0.00461
UG0898H09	0.29	6.42e-06	0.00464
PROS1	2.41	6.44e-06	0.00465
FAM111B	2.11	6.47e-06	0.00466
SLC6A8	0.4	6.48e-06	0.00466
PRKCB	2.64	6.48e-06	0.00466
LYN	2.75	6.5e-06	0.00467
226560_at	2.62	6.52e-06	0.00468
SLC6A8	0.33	6.54e-06	0.00468
IGDCC4	0.49	6.55e-06	0.00468
ABCA5	0.32	6.55e-06	0.00468
KIAA0368	0.43	6.59e-06	0.0047
CA14	0.44	6.59e-06	0.0047
CAV2	2.27	6.61e-06	0.00471
VTCN1	3.23	6.63e-06	0.00471
228568_at	2.48	6.63e-06	0.00471
FJX1	0.48	6.63e-06	0.00471
PPARA	2.06	6.64e-06	0.00471
PRORSD1P	0.4	6.64e-06	0.00471
HDAC8	2.07	6.66e-06	0.00472
MAST4	2.02	6.69e-06	0.00473
242051_at	2.07	6.72e-06	0.00475
ONECUT2	2.25	6.74e-06	0.00476
PCSK9	0.44	6.75e-06	0.00476
AGBL2	0.34	6.77e-06	0.00477
IFI6	2.51	6.78e-06	0.00477
COL5A2	4.96	6.83e-06	0.0048
SCML1	2.61	6.86e-06	0.00481
TC2N	2.79	6.87e-06	0.00481
NEAT1	3.25	6.88e-06	0.00481
TMEM178	0.4	6.92e-06	0.00484
ARHGAP15	0.15	6.93e-06	0.00484
227762_at	0.39	6.93e-06	0.00484
DIRC2	2.17	6.96e-06	0.00485
FAM214B	0.47	6.99e-06	0.00486
SLC22A15	2.05	6.99e-06	0.00486
FAM49A	2.26	7e-06	0.00487
FST	0.38	7.04e-06	0.00488
MAST4	2.01	7.04e-06	0.00488
HIST2H2BE	0.4	7.07e-06	0.00489
TBC1D30	0.2	7.11e-06	0.00492
FZD5	0.12	7.12e-06	0.00492
MAN1A1	1.98	7.13e-06	0.00492
RASA2	0.44	7.14e-06	0.00492
KIAA1462	3.4	7.16e-06	0.00493
CHST9	2.8	7.18e-06	0.00494
TCEAL2	1.97	7.19e-06	0.00494
ODZ4	2	7.2e-06	0.00494
FBN1	0.4	7.2e-06	0.00494
235422_at	0.37	7.23e-06	0.00495
MSL1	0.46	7.28e-06	0.00498
CTSO	0.49	7.29e-06	0.00498
NR3C1	6.3	7.3e-06	0.00498
225567_at	2.04	7.3e-06	0.00498
LOC100507218	0.27	7.33e-06	0.00499
PRADC1	2.09	7.34e-06	0.00499
LOC221442	0.41	7.36e-06	0.005
1559394_a_at	2.42	7.38e-06	0.00501
ST8SIA3	2.45	7.4e-06	0.00502
NAV1	0.51	7.41e-06	0.00502
ABCA13	3.14	7.44e-06	0.00503
NLGN1	0.26	7.45e-06	0.00504
SLC46A1	2.14	7.49e-06	0.00505
FARP1	0.42	7.5e-06	0.00505
PBXIP1	0.5	7.5e-06	0.00505
DCUN1D4	0.5	7.52e-06	0.00505
SYT17	0.28	7.52e-06	0.00505
ARHGAP24	0.47	7.53e-06	0.00505
TMEM139	2.87	7.53e-06	0.00505
PAX7	2.61	7.54e-06	0.00505
NOS2	0.21	7.58e-06	0.00508
SLC30A1	1.99	7.59e-06	0.00508
BRI3BP	2.38	7.61e-06	0.00508
METRNL	1.96	7.64e-06	0.0051
PCDH10	6.49	7.65e-06	0.0051
MFI2-AS1	0.43	7.7e-06	0.00512
BNIPL	2.3	7.71e-06	0.00513
MAMDC2	0.36	7.73e-06	0.00514
CA12	2.28	7.74e-06	0.00514
MLLT3	2.38	7.78e-06	0.00516
PPIB	1.95	7.82e-06	0.00518
INSC	8.34	7.86e-06	0.0052
CDK6	2.6	7.86e-06	0.0052
TSPO	2.38	7.87e-06	0.0052
CXCR4	0.44	7.88e-06	0.0052
MFI2-AS1	0.44	7.9e-06	0.0052
NSUN7	0.47	7.9e-06	0.0052
POU3F1	0.32	7.94e-06	0.00522
PAG1	3.39	7.96e-06	0.00523
FGD5	3.84	7.97e-06	0.00523
PDE4D	2.42	7.97e-06	0.00523
OTX1	0.45	8.03e-06	0.00526
NKAIN4	0.42	8.05e-06	0.00527
LYN	2.94	8.09e-06	0.00527
TNRC6C	0.51	8.1e-06	0.00527
RHOBTB3	2.57	8.1e-06	0.00527
EPN3	2.77	8.1e-06	0.00527
237727_at	2.39	8.11e-06	0.00527
STAT5B	0.42	8.13e-06	0.00529
SDF2L1	2.11	8.16e-06	0.00529
MYCBP2	1.94	8.16e-06	0.00529
CAV2	2.27	8.18e-06	0.0053
GABRB3	3.19	8.19e-06	0.0053
RREB1	2.07	8.2e-06	0.00531
XIAP	0.41	8.25e-06	0.00533
C2orf89	2.24	8.29e-06	0.00535
237435_at	0.14	8.35e-06	0.00538
CDS1	2.15	8.36e-06	0.00538
C16orf52	0.45	8.39e-06	0.0054
TTC29	3.1	8.39e-06	0.0054
FBXL14	0.38	8.46e-06	0.00543
ARNTL	2.16	8.54e-06	0.00547
MYLK	0.5	8.54e-06	0.00547
SYTL2	0.47	8.55e-06	0.00547
RORA	1.96	8.58e-06	0.00549
DOCK8	0.23	8.67e-06	0.00553
RASSF10	0.42	8.67e-06	0.00553
LOC100287558	2.34	8.69e-06	0.00553
HLA-C	1.96	8.69e-06	0.00553
RIMS2	2.3	8.69e-06	0.00553
PPARA	2.14	8.78e-06	0.00558
FYN	2.13	8.85e-06	0.00562
IL1RAPL1	0.39	8.86e-06	0.00562
PPP1R9A	0.43	8.92e-06	0.00566
ATP6V0D2	2.68	8.95e-06	0.00567
CREG1	2	8.96e-06	0.00567
GRP	0.19	8.99e-06	0.00568
ITGA8	4.64	9e-06	0.00568
237035_at	2.6	9.01e-06	0.00568
MAOA	2.73	9.03e-06	0.00568
232396_at	0.46	9.03e-06	0.00568
SEPT6	2.44	9.03e-06	0.00568
NR4A3	3.49	9.05e-06	0.00568
MAB21L2	0.04	9.06e-06	0.00569
225716_at	2.12	9.07e-06	0.00569
UBASH3B	2.27	9.11e-06	0.00571
AHSA2	0.41	9.13e-06	0.00571
NRXN1	2.26	9.15e-06	0.00572
236571_at	2.84	9.17e-06	0.00572
RUNX1T1	5.05	9.2e-06	0.00574
DNM3	2.65	9.24e-06	0.00575
ESRP2	2.87	9.26e-06	0.00576
GIT2	0.39	9.26e-06	0.00576
1570335_at	0.45	9.28e-06	0.00576
235274_at	0.42	9.29e-06	0.00576
244802_at	0.49	9.3e-06	0.00576
242007_at	0.44	9.31e-06	0.00577
BMP7	3.59	9.36e-06	0.00579
NELL2	0.42	9.37e-06	0.00579
GPM6A	7.03	9.38e-06	0.00579
SLC25A12	3.46	9.38e-06	0.00579
USP15	1.98	9.4e-06	0.00579
241883_x_at	3.24	9.41e-06	0.00579
ANXA5	2	9.43e-06	0.0058
SP6	2.07	9.47e-06	0.00582
ENO2	0.52	9.51e-06	0.00584
IRX5	2.33	9.52e-06	0.00584
ABHD14A	0.48	9.53e-06	0.00584
RIMBP2	2.75	9.54e-06	0.00584
1565975_at	0.42	9.55e-06	0.00584
TCF3	0.49	9.57e-06	0.00584
CAST	2	9.62e-06	0.00587
C2orf68	0.47	9.63e-06	0.00587
241681_at	2.39	9.65e-06	0.00587
KRT8	3.32	9.65e-06	0.00587
241017_at	0.38	9.65e-06	0.00587
NMU	2.89	9.71e-06	0.0059
225239_at	3.65	9.72e-06	0.0059
LIFR	2.18	9.76e-06	0.00592
MYCBP2	1.91	9.86e-06	0.00597
244014_x_at	0.48	9.88e-06	0.00597
C1orf21	0.5	9.9e-06	0.00598
MAN1A2	1.88	9.95e-06	0.006
C11orf52	2.18	9.95e-06	0.006
NR2E1	0.13	9.95e-06	0.006
230818_at	0.51	1e-05	0.00603
KCTD1	2.22	1e-05	0.00603
C14orf162	0.45	1.01e-05	0.00605
MYLK	0.5	1.01e-05	0.00607
244579_at	2.93	1.01e-05	0.00609
238612_at	0.46	1.02e-05	0.0061
RAB3C	3.62	1.02e-05	0.0061
SH3KBP1	2.32	1.03e-05	0.00613
EGLN3	0.34	1.03e-05	0.00613
ETS1	5.87	1.03e-05	0.00613
B3GNT7	1.9	1.03e-05	0.00614
239574_at	2.02	1.03e-05	0.00614
YPEL1	0.36	1.03e-05	0.00614
RET	2.15	1.03e-05	0.00615
CDS1	2.08	1.04e-05	0.00617
EID2B	0.5	1.05e-05	0.00623
UQCC	0.52	1.05e-05	0.00624
MICAL2	2.13	1.06e-05	0.00627
CD99	1.99	1.07e-05	0.00631
SLC35G1	0.47	1.07e-05	0.00631
LRIG1	0.5	1.07e-05	0.00633
ALCAM	2.13	1.08e-05	0.00635
ADAMTS19	3.71	1.08e-05	0.00635
CRYBA1	0.53	1.08e-05	0.00636
LINC00515	0.44	1.08e-05	0.00636
GPR155	3.94	1.08e-05	0.00636
SCFD2	2.13	1.08e-05	0.00636
INPP4B	3.11	1.08e-05	0.00636
ZNF83	1.91	1.09e-05	0.00637
PAN3-AS1	0.45	1.09e-05	0.00639
ANKRD6	0.45	1.09e-05	0.00639
LACTB	2.35	1.09e-05	0.00639
215526_at	2.03	1.1e-05	0.00639
PLXNC1	0.32	1.1e-05	0.00639
ARHGAP18	3.52	1.1e-05	0.00639
EPHA4	0.39	1.1e-05	0.00642
NTS	2.39	1.1e-05	0.00642
PROK2	0.3	1.1e-05	0.00642
CACNA2D1	2.96	1.11e-05	0.00642
PIEZO2	2.49	1.11e-05	0.00642
TIGD1	0.51	1.11e-05	0.00643
215811_at	2.73	1.11e-05	0.00643
FAM19A2	2.07	1.11e-05	0.00643
236543_at	2.13	1.11e-05	0.00644
IL17RD	0.36	1.11e-05	0.00644
GCNT1	0.38	1.12e-05	0.00644
KCND2	0.24	1.12e-05	0.00646
FAM98A	1.96	1.12e-05	0.00646
DTNA	2.06	1.12e-05	0.00647
HHIPL2	2.09	1.13e-05	0.00647
BEX1	2.09	1.14e-05	0.00653
EFEMP2	0.54	1.14e-05	0.00653
MME	2.64	1.15e-05	0.00659
LYPD6	2.31	1.15e-05	0.00659
229321_s_at	0.51	1.15e-05	0.00659
RORA	2.36	1.15e-05	0.00659
MSX2	3.64	1.15e-05	0.00659
SAT2	0.51	1.16e-05	0.00665
ETNK1	2.17	1.17e-05	0.00666
CLEC18A	0.31	1.17e-05	0.00667
HERC5	4.21	1.18e-05	0.0067
ST6GALNAC5	0.35	1.18e-05	0.0067
SKAP2	3.27	1.18e-05	0.0067
CORO2A	3.62	1.19e-05	0.00673
BZRAP1	0.45	1.19e-05	0.00674
MNS1	3.7	1.19e-05	0.00675
EYA1	2.62	1.19e-05	0.00675
GPC6	0.41	1.19e-05	0.00675
RPL31	0.39	1.2e-05	0.0068
CNRIP1	3.03	1.21e-05	0.00681
1557538_at	2.72	1.21e-05	0.00681
BMPR1B	4.04	1.21e-05	0.00682
ADCY1	0.49	1.22e-05	0.00688
TBC1D30	0.18	1.22e-05	0.00688
GABRB1	2.17	1.23e-05	0.0069
TPBG	0.17	1.23e-05	0.00691
NPY2R	0.17	1.24e-05	0.00695
COL1A1	1.85	1.24e-05	0.00695
NF1	0.55	1.25e-05	0.00701
PTPLA	1.89	1.25e-05	0.00701
224989_at	0.51	1.26e-05	0.00704
PRSS35	2.61	1.26e-05	0.00704
GOSR2	0.39	1.26e-05	0.00704
PRKCDBP	0.38	1.26e-05	0.00705
HOMEZ	0.44	1.27e-05	0.00707
PPIB	1.98	1.27e-05	0.00708
CXXC5	1.87	1.28e-05	0.00711
SERPINB9	2.67	1.29e-05	0.00717
DUSP4	0.32	1.29e-05	0.00717
230764_at	0.27	1.3e-05	0.00719
LOC100131564	0.48	1.3e-05	0.00723
LRP11	4.2	1.31e-05	0.00723
ZNF287	0.55	1.32e-05	0.0073
STAT6	1.92	1.32e-05	0.0073
ZNF323	0.53	1.32e-05	0.0073
MYCN	3.29	1.33e-05	0.00731
IMPAD1	2.21	1.33e-05	0.00734
KIAA1462	3.78	1.33e-05	0.00734
227866_at	0.53	1.33e-05	0.00734
SUV420H1	0.46	1.34e-05	0.00735
WFIKKN1	0.44	1.34e-05	0.00737
ACTC1	0.51	1.34e-05	0.00737
PTN	2.05	1.35e-05	0.00737
THPO	2.01	1.35e-05	0.00737
PTN	1.97	1.35e-05	0.00737
FZD3	0.49	1.35e-05	0.00738
ALG13	1.86	1.36e-05	0.00743
CNOT4	0.43	1.36e-05	0.00743
236045_x_at	3.64	1.36e-05	0.00743
214567_s_at	1.91	1.36e-05	0.00743
MYLIP	1.96	1.37e-05	0.00745
LAMP2	2.39	1.37e-05	0.00747
SNCA	1.89	1.38e-05	0.00748
242457_at	2.03	1.38e-05	0.00749
DLC1	2.1	1.38e-05	0.0075
RHOB	3.02	1.39e-05	0.0075
226947_at	2.03	1.39e-05	0.0075
CDH1	8.83	1.39e-05	0.0075
SMAD2	0.52	1.39e-05	0.00751
NUP160	2.03	1.39e-05	0.00752
UBE2R2	0.52	1.39e-05	0.00752
239834_at	2.78	1.4e-05	0.00754
NTNG2	2.07	1.4e-05	0.00754
235846_at	0.43	1.41e-05	0.00757
234105_at	0.52	1.42e-05	0.00763
PLCH1	0.46	1.42e-05	0.00764
MICALL1	1.82	1.42e-05	0.00764
FN1	2.16	1.43e-05	0.00766
PVRL3	1.97	1.43e-05	0.00767
MDFIC	2.08	1.43e-05	0.00768
MYBL1	1.97	1.44e-05	0.00769
CDCA7	2.35	1.44e-05	0.0077
GALNT3	4.27	1.44e-05	0.0077
IMPAD1	2.41	1.44e-05	0.0077
DICER1-AS1	0.44	1.44e-05	0.0077
TSPAN7	1.98	1.44e-05	0.0077
FNDC5	0.36	1.45e-05	0.0077
NKAIN4	0.47	1.46e-05	0.00777
NRIP3	0.08	1.46e-05	0.00778
CA12	2.63	1.46e-05	0.00778
CLCN5	1.94	1.47e-05	0.00778
HLA-C	1.9	1.47e-05	0.0078
SNCA	2.54	1.47e-05	0.0078
235456_at	0.42	1.48e-05	0.00781
232653_at	2.09	1.48e-05	0.00781
PATZ1	0.55	1.48e-05	0.00781
CLDN6	2.83	1.48e-05	0.00781
233386_at	2.67	1.48e-05	0.00781
GTF2IRD1	0.55	1.48e-05	0.00781
C8orf42	2.17	1.49e-05	0.00783
214239_x_at	0.49	1.49e-05	0.00784
ERVH48-1	4.6	1.49e-05	0.00784
LOC729970	0.49	1.49e-05	0.00784
SRPX	2.09	1.49e-05	0.00784
229879_at	0.49	1.5e-05	0.00785
ANKRD18A	3.16	1.5e-05	0.00785
DDAH2	0.54	1.5e-05	0.00786
1562701_at	0.46	1.5e-05	0.00787
CCDC69	1.85	1.51e-05	0.00787
EFEMP1	2.12	1.51e-05	0.00787
ZNF608	0.53	1.51e-05	0.00787
SPRED1	0.51	1.51e-05	0.00787
LOC100505946	1.88	1.51e-05	0.00787
PLSCR1	2.6	1.51e-05	0.00787
DNALI1	0.49	1.51e-05	0.00787
ATP10D	2.21	1.51e-05	0.00787
EXT1	0.44	1.52e-05	0.00789
TMEM2	0.37	1.52e-05	0.0079
PLEKHF2	2.04	1.53e-05	0.00792
LRRC17	2.55	1.53e-05	0.00793
LOC153682	0.44	1.53e-05	0.00793
CXXC5	1.95	1.54e-05	0.00794
CDON	2.15	1.54e-05	0.00795
CR1L	6.07	1.54e-05	0.00795
230928_at	0.36	1.54e-05	0.00796
ITIH5	1.93	1.55e-05	0.00801
238227_at	0.44	1.56e-05	0.00801
SLC16A6	2.45	1.56e-05	0.00802
ALPK3	0.52	1.56e-05	0.00802
PAG1	1.94	1.57e-05	0.00807
226773_at	1.91	1.57e-05	0.00808
DCAF16	0.54	1.58e-05	0.00809
ID2	1.89	1.58e-05	0.00809
244387_at	1.98	1.58e-05	0.00809
WNT5B	0.43	1.58e-05	0.00809
JDP2	2.22	1.58e-05	0.00809
37590_g_at	0.55	1.59e-05	0.00809
229613_at	2.71	1.59e-05	0.00809
215528_at	3.29	1.59e-05	0.00809
HLA-B	2.19	1.59e-05	0.00809
ARHGAP5	0.45	1.59e-05	0.00811
215169_at	0.47	1.6e-05	0.00812
NEAT1	2.14	1.6e-05	0.00812
1561158_at	0.37	1.6e-05	0.00812
GPR160	2.87	1.6e-05	0.00812
GPM6B	1.82	1.6e-05	0.00812
NMI	2.72	1.6e-05	0.00812
PPM1H	2.98	1.6e-05	0.00812
ETS1	5.17	1.61e-05	0.00816
CALCB	3.28	1.61e-05	0.00816
LINC00246B	0.49	1.62e-05	0.00816
227368_at	0.42	1.62e-05	0.00816
231061_at	0.46	1.63e-05	0.00821
EEF1A1	0.46	1.63e-05	0.00822
ZXDC	0.56	1.63e-05	0.00823
PDE4DIP	2.12	1.64e-05	0.00825
PCDHB10	0.53	1.64e-05	0.00825
MICB	2.76	1.64e-05	0.00825
LOC100506127	0.37	1.65e-05	0.00829
CA11	0.53	1.67e-05	0.00835
CHSY3	2.76	1.67e-05	0.00836
239988_at	2.28	1.67e-05	0.00836
FERMT1	3.93	1.67e-05	0.00837
ZNF280B	0.54	1.67e-05	0.00837
LOC349160	2.39	1.68e-05	0.00838
NLGN1	0.34	1.68e-05	0.00841
243193_at	0.31	1.69e-05	0.00841
RPL22L1	1.98	1.69e-05	0.00842
ETNK1	1.97	1.69e-05	0.00842
FOXC1	6.61	1.69e-05	0.00842
SAT1	2.23	1.7e-05	0.00842
215768_at	1.95	1.7e-05	0.00842
FZD3	0.46	1.7e-05	0.00842
RFX3	0.46	1.7e-05	0.00842
VAMP1	0.49	1.7e-05	0.00842
ZMYM3	0.56	1.7e-05	0.00843
HLA-DMA	2.35	1.7e-05	0.00843
WNT6	2.13	1.71e-05	0.00844
C9orf135	5.33	1.71e-05	0.00844
SLC6A16	0.45	1.72e-05	0.00848
RAB17	2.17	1.73e-05	0.00851
239278_at	0.42	1.73e-05	0.00851
NEDD4L	2.33	1.73e-05	0.00851
ICAM3	1.93	1.73e-05	0.00851
UBE3D	0.13	1.73e-05	0.00851
LIPA	2.03	1.73e-05	0.00851
ZNF428	0.55	1.73e-05	0.00851
ANKH	2.88	1.73e-05	0.00851
226134_s_at	0.51	1.74e-05	0.00852
RAG1	2.15	1.74e-05	0.00853
212414_s_at	2.02	1.74e-05	0.00853
C3orf52	4.02	1.74e-05	0.00853
NCAM1	2.03	1.75e-05	0.00854
JPH1	2.25	1.75e-05	0.00854
RORA	2	1.75e-05	0.00854
GGA2	0.51	1.77e-05	0.00863
SGPP1	2.03	1.77e-05	0.00863
NRGN	1.95	1.77e-05	0.00863
PIPOX	3.38	1.77e-05	0.00863
ARRB1	2.16	1.78e-05	0.00866
236712_at	1.96	1.78e-05	0.00867
CDH2	0.4	1.79e-05	0.00869
MYO1D	2.15	1.79e-05	0.00869
LOC441242	0.46	1.8e-05	0.00873
SMAD9	0.44	1.81e-05	0.00875
PDYN	2.92	1.81e-05	0.00875
PPM1K	1.96	1.81e-05	0.00875
EPB41L5	4.77	1.82e-05	0.00877
CERK	0.54	1.82e-05	0.00878
BAMBI	2.58	1.83e-05	0.00883
H2AFJ	2.57	1.84e-05	0.00886
ATXN7	0.49	1.84e-05	0.00886
USP25	2.39	1.84e-05	0.00886
LOC645513	0.35	1.84e-05	0.00886
ARNT2	0.48	1.85e-05	0.00886
AGXT2L2	0.53	1.85e-05	0.00886
TEX15	2.23	1.85e-05	0.00886
LOC100128822	1.88	1.85e-05	0.00889
OSBPL3	2.14	1.85e-05	0.00889
242981_at	1.93	1.86e-05	0.00889
IPO5	0.55	1.86e-05	0.00889
226725_at	2.26	1.86e-05	0.00889
235811_at	1.86	1.86e-05	0.00889
ADAMTS1	2.17	1.86e-05	0.00889
USP43	2.61	1.87e-05	0.00893
MIPEP	1.82	1.89e-05	0.00897
C16orf52	0.5	1.89e-05	0.00897
241435_at	2.52	1.89e-05	0.00897
USP28	4.71	1.89e-05	0.00897
TMCC1	0.51	1.89e-05	0.00897
GPR155	2.48	1.89e-05	0.00897
MTAP	1.82	1.89e-05	0.00899
MFI2	1.79	1.9e-05	0.009
ITGA1	2.55	1.9e-05	0.00902
241440_at	2.18	1.91e-05	0.00902
D4S234E	2.35	1.91e-05	0.00903
SGK223	2.18	1.91e-05	0.00903
1562289_at	2.39	1.91e-05	0.00904
NEGR1	2.5	1.92e-05	0.00904
MTDH	1.8	1.92e-05	0.00907
CTSC	1.94	1.93e-05	0.0091
ZNF827	0.5	1.94e-05	0.00911
SLITRK6	4.49	1.94e-05	0.00913
213551_x_at	0.54	1.94e-05	0.00913
NPY	5.36	1.95e-05	0.00915
DCBLD1	2.06	1.95e-05	0.00915
CBX5	0.5	1.95e-05	0.00915
TOX	4.39	1.96e-05	0.00916
SFXN2	2.42	1.96e-05	0.00916
226458_at	0.56	1.96e-05	0.00916
FOXO1	2.34	1.96e-05	0.00917
SOX4	0.56	1.96e-05	0.00917
MAOA	2.53	1.96e-05	0.00917
PAX6	0.09	1.97e-05	0.00918
COL5A3	2.12	1.97e-05	0.00918
ATP6V0D1	1.79	1.97e-05	0.00918
DNAJC18	0.43	1.97e-05	0.00918
KIAA1958	0.55	1.97e-05	0.00918
IQGAP1	1.92	1.97e-05	0.00918
237849_at	2.23	1.98e-05	0.00919
RPL37	0.46	1.98e-05	0.00919
ANKRD44	2.01	1.98e-05	0.00919
ANKRD6	0.43	1.99e-05	0.00921
TPT1-AS1	0.55	1.99e-05	0.00921
NDRG4	2.01	2e-05	0.00925
ENO1	1.86	2.01e-05	0.00928
WWC1	2.16	2.01e-05	0.00928
LOC643837	2.97	2.01e-05	0.00928
CTSL2	3.92	2.01e-05	0.00929
CLCN5	1.81	2.02e-05	0.00929
DSC2	2.02	2.02e-05	0.00931
CCDC136	0.37	2.03e-05	0.00933
PTCH1	0.54	2.04e-05	0.00936
LOC440896	0.22	2.04e-05	0.00936
LOC643072	0.46	2.04e-05	0.00936
KIAA0895	1.97	2.04e-05	0.00936
OSTF1	2.03	2.04e-05	0.00936
CEP68	0.56	2.04e-05	0.00936
GJA3	3.07	2.05e-05	0.00938
NRP2	2.32	2.05e-05	0.0094
228854_at	0.4	2.06e-05	0.0094
239545_at	0.54	2.08e-05	0.00949
1559057_at	0.46	2.08e-05	0.00951
KBTBD11	0.55	2.09e-05	0.00955
CA4	0.27	2.1e-05	0.00959
1569519_at	1.85	2.11e-05	0.00959
ADK	1.88	2.11e-05	0.00959
KIFAP3	1.9	2.11e-05	0.00961
PSMG1	1.91	2.12e-05	0.00962
FBXO9	0.54	2.12e-05	0.00962
SLITRK5	2.35	2.12e-05	0.00962
ZC3HAV1	2.22	2.12e-05	0.00962
WWC1	2.04	2.13e-05	0.00967
1556159_at	0.47	2.15e-05	0.00973
LOC100507376	0.53	2.15e-05	0.00974
GM2A	1.97	2.15e-05	0.00974
ENSA	1.8	2.15e-05	0.00974
NCAM1	2.18	2.16e-05	0.00976
UNC5D	0.49	2.17e-05	0.00977
ADORA1	0.52	2.17e-05	0.00977
PLK2	2.25	2.17e-05	0.00977
GRB14	2.38	2.17e-05	0.00979
CENPV	0.49	2.18e-05	0.00979
C1orf88	2.35	2.18e-05	0.00981
DLC1	2.02	2.2e-05	0.00987
ZFP14	0.4	2.2e-05	0.00987
ARHGAP18	1.95	2.2e-05	0.00988
PPAPDC1B	0.56	2.2e-05	0.00989
PCLO	2.89	2.21e-05	0.00989
EML4	2.29	2.21e-05	0.00989
PWWP2B	2.12	2.21e-05	0.00989
COL1A1	1.98	2.22e-05	0.00992
DDIT4L	0.5	2.22e-05	0.00992
RHOQ	1.86	2.22e-05	0.00992
FN1	2.11	2.22e-05	0.00993
ASTN1	0.31	2.23e-05	0.00996
P2RX4	0.53	2.24e-05	0.00998
CDCA7	2.06	2.24e-05	0.00999
MAF	2.12	2.24e-05	0.00999
LRRC34	0.49	2.25e-05	0.01
KCNK6	2.15	2.25e-05	0.01
MAOB	0.5	2.25e-05	0.01
YBEY	0.53	2.26e-05	0.01
ATOH7	0.39	2.26e-05	0.01
DKFZP434L187	2.86	2.27e-05	0.0101
PITPNM3	0.5	2.28e-05	0.0101
WNK3	0.54	2.28e-05	0.0101
243931_at	1.76	2.28e-05	0.0101
FST	0.41	2.28e-05	0.0101
ARID2	0.54	2.29e-05	0.0101
SAT1	1.99	2.3e-05	0.0102
GALNTL4	2.76	2.3e-05	0.0102
N4BP2L1	2.83	2.31e-05	0.0102
230948_at	0.56	2.31e-05	0.0102
SLC16A7	1.83	2.32e-05	0.0102
AGBL1	0.2	2.33e-05	0.0102
CCNE1	1.84	2.33e-05	0.0102
SAR1B	1.81	2.33e-05	0.0102
WNK3	0.51	2.33e-05	0.0102
KIF26A	0.53	2.33e-05	0.0102
CARD8	0.48	2.33e-05	0.0102
CASZ1	2.04	2.34e-05	0.0102
UBASH3B	2.53	2.34e-05	0.0102
MAF	1.95	2.34e-05	0.0102
MFSD1	1.79	2.34e-05	0.0102
OLFML1	2.49	2.34e-05	0.0102
DDX25	0.55	2.35e-05	0.0102
SCCPDH	0.54	2.35e-05	0.0102
ST8SIA2	0.44	2.35e-05	0.0102
NQO2	1.77	2.35e-05	0.0103
C8orf4	0.46	2.36e-05	0.0103
TFAP2B	5.73	2.37e-05	0.0103
VAMP8	3.35	2.37e-05	0.0103
LACC1	3.09	2.37e-05	0.0103
MIPEP	1.8	2.38e-05	0.0103
SLC16A1	1.86	2.38e-05	0.0103
ZNF600	2.08	2.39e-05	0.0103
DECR1	1.85	2.39e-05	0.0104
IRS1	2.02	2.39e-05	0.0104
MBNL1	2.07	2.39e-05	0.0104
NRP2	2.9	2.4e-05	0.0104
RMST	0.33	2.4e-05	0.0104
UNC80	1.81	2.4e-05	0.0104
YPEL2	0.4	2.42e-05	0.0104
EPC1	0.42	2.42e-05	0.0104
LDHA	1.83	2.42e-05	0.0104
SDCCAG8	1.86	2.42e-05	0.0104
MAF	1.94	2.43e-05	0.0104
CEP68	0.57	2.43e-05	0.0104
BACE2	3.05	2.44e-05	0.0105
EXT1	0.47	2.44e-05	0.0105
DDAH2	0.54	2.44e-05	0.0105
HMGCS2	2.49	2.45e-05	0.0105
DDAH2	0.54	2.46e-05	0.0105
EFNA5	0.56	2.46e-05	0.0105
1561906_at	0.49	2.47e-05	0.0105
FNIP2	1.99	2.47e-05	0.0106
SGCB	0.45	2.47e-05	0.0106
MICAL1	0.56	2.47e-05	0.0106
PER2	0.38	2.48e-05	0.0106
SRGAP1	2.13	2.48e-05	0.0106
FBXO9	0.49	2.48e-05	0.0106
C3orf14	1.89	2.49e-05	0.0106
234587_at	0.53	2.49e-05	0.0106
DPP10	2.22	2.49e-05	0.0106
MT1X	3.24	2.49e-05	0.0106
NPR3	5.45	2.49e-05	0.0106
OAT	1.87	2.5e-05	0.0106
MTMR6	1.94	2.5e-05	0.0106
KLF5	3.34	2.5e-05	0.0106
LMAN1	0.43	2.51e-05	0.0106
SGPP1	2.23	2.51e-05	0.0106
SLC2A13	1.84	2.52e-05	0.0107
PGM2L1	1.92	2.52e-05	0.0107
LOC646903	1.84	2.53e-05	0.0107
1559776_at	1.84	2.54e-05	0.0107
FAM108B1	0.51	2.54e-05	0.0107
ZNF518B	0.57	2.54e-05	0.0107
DSC3	2.35	2.54e-05	0.0107
SMAD2	0.53	2.54e-05	0.0107
228023_x_at	0.56	2.55e-05	0.0107
MRO	2.12	2.55e-05	0.0107
SLC38A6	1.86	2.56e-05	0.0107
ABCD3	2.32	2.56e-05	0.0107
LRCH1	1.82	2.56e-05	0.0107
LOC100130502	0.37	2.56e-05	0.0107
238501_at	0.55	2.57e-05	0.0107
EHMT2	0.56	2.57e-05	0.0107
CLEC11A	1.83	2.57e-05	0.0108
ERAP1	0.49	2.58e-05	0.0108
PAG1	2.05	2.58e-05	0.0108
SLC2A13	1.73	2.58e-05	0.0108
1556331_a_at	2.07	2.58e-05	0.0108
202712_s_at	2.15	2.6e-05	0.0108
236949_at	1.77	2.6e-05	0.0109
C20orf196	0.51	2.61e-05	0.0109
SEL1L	1.92	2.61e-05	0.0109
ZNF529	0.51	2.62e-05	0.0109
CDH18	2.43	2.63e-05	0.0109
CD58	1.98	2.63e-05	0.0109
ENO1	1.76	2.65e-05	0.011
1563332_at	2.25	2.65e-05	0.011
KAT6B	0.53	2.66e-05	0.011
IDS	1.96	2.66e-05	0.011
FAM19A4	2.05	2.66e-05	0.011
FN1	2.04	2.66e-05	0.011
C5orf30	2.23	2.66e-05	0.011
PYGL	2.32	2.66e-05	0.011
TRIM38	2.63	2.67e-05	0.011
UBL3	1.86	2.67e-05	0.011
GAS7	2	2.67e-05	0.011
239752_at	0.52	2.67e-05	0.011
C16orf52	0.52	2.67e-05	0.011
CAV1	2.17	2.67e-05	0.011
TCF19	2.29	2.68e-05	0.011
BRD1	0.57	2.68e-05	0.011
1558626_at	0.48	2.68e-05	0.011
PTCH1	0.53	2.68e-05	0.011
PRR15	1.79	2.69e-05	0.011
244383_at	0.45	2.69e-05	0.011
MAGI2-AS3	1.9	2.71e-05	0.0111
RNF130	0.52	2.72e-05	0.0111
ELF4	1.93	2.72e-05	0.0111
CDH8	0.51	2.73e-05	0.0112
PPAPDC1B	0.51	2.73e-05	0.0112
ANXA4	2.39	2.74e-05	0.0112
231449_at	0.55	2.74e-05	0.0112
PABPC5	2.02	2.74e-05	0.0112
PURG	0.56	2.77e-05	0.0113
NUDT11	1.78	2.77e-05	0.0113
ELOVL1	1.87	2.77e-05	0.0113
XRCC6BP1	2.16	2.8e-05	0.0114
227052_at	0.54	2.81e-05	0.0114
242120_at	0.44	2.81e-05	0.0114
223538_at	0.56	2.82e-05	0.0115
ANKRD50	0.55	2.83e-05	0.0115
ARHGEF2	0.51	2.83e-05	0.0115
DIDO1	0.58	2.83e-05	0.0115
FZD10	2.44	2.85e-05	0.0116
XKR4	1.88	2.85e-05	0.0116
KCNA1	0.3	2.87e-05	0.0116
LOC441204	0.33	2.87e-05	0.0116
C2orf68	0.55	2.88e-05	0.0116
244457_at	2.2	2.88e-05	0.0116
PHLDA1	2.97	2.9e-05	0.0117
239990_at	2.34	2.9e-05	0.0117
CCDC136	0.42	2.91e-05	0.0117
WSB1	0.51	2.91e-05	0.0117
ANGPT1	3.61	2.91e-05	0.0117
RYR3	0.37	2.92e-05	0.0117
CREB3L2	1.85	2.94e-05	0.0118
ACRBP	0.51	2.94e-05	0.0118
KIAA1377	2.09	2.95e-05	0.0118
ZC3HAV1	2.05	2.95e-05	0.0118
SYT13	2.07	2.95e-05	0.0118
242239_at	0.43	2.95e-05	0.0118
B2M	1.77	2.96e-05	0.0118
TMEM88	0.52	2.96e-05	0.0118
FAH	2.13	2.96e-05	0.0118
GABRB3	3.14	2.97e-05	0.0119
SLIT1	3.19	2.98e-05	0.0119
EPB41L4B	2.03	2.98e-05	0.0119
NRXN1	2.88	2.98e-05	0.0119
PLAGL2	0.51	2.98e-05	0.0119
PDE4DIP	2.5	3e-05	0.0119
TTYH1	0.39	3e-05	0.012
LINGO2	3.08	3.01e-05	0.012
PNISR	0.5	3.01e-05	0.012
CCDC3	2.42	3.01e-05	0.012
SETD7	1.95	3.02e-05	0.012
HNRNPC	0.56	3.02e-05	0.012
FEZ1	0.55	3.03e-05	0.012
NRIP3	0.08	3.03e-05	0.012
MAPK13	1.95	3.04e-05	0.012
SYNCRIP	1.79	3.04e-05	0.012
LOC284244	2.26	3.04e-05	0.012
HIF3A	0.41	3.04e-05	0.012
PCBD1	0.54	3.05e-05	0.012
215473_at	1.89	3.05e-05	0.012
ZIC1	2.27	3.05e-05	0.012
TDRD5	1.96	3.08e-05	0.0121
239049_at	0.49	3.09e-05	0.0122
MSI2	0.57	3.1e-05	0.0122
WDR63	2.09	3.1e-05	0.0122
CHGB	2.1	3.11e-05	0.0122
MAP3K4	1.74	3.12e-05	0.0122
MINA	1.84	3.12e-05	0.0122
ERG	1.9	3.12e-05	0.0122
TMEM38B	1.75	3.12e-05	0.0122
FABP5	1.88	3.14e-05	0.0123
CAPS2	0.55	3.14e-05	0.0123
GLCCI1	0.55	3.14e-05	0.0123
ROR2	1.84	3.14e-05	0.0123
CCDC69	2.39	3.14e-05	0.0123
EHD2	1.73	3.14e-05	0.0123
LGALS8	1.77	3.15e-05	0.0123
ARHGAP28	1.85	3.15e-05	0.0123
PNMAL1	0.58	3.15e-05	0.0123
HERC6	1.86	3.15e-05	0.0123
RNF130	0.54	3.16e-05	0.0123
LIFR	1.86	3.16e-05	0.0123
USP42	0.58	3.16e-05	0.0123
LOC389765	0.58	3.17e-05	0.0123
SCFD2	2.88	3.17e-05	0.0123
RORA	2.05	3.17e-05	0.0123
SOX12	0.57	3.17e-05	0.0123
243302_at	2.04	3.17e-05	0.0123
CAST	1.91	3.18e-05	0.0123
COL11A1	1.99	3.18e-05	0.0123
HMGA2	2.02	3.19e-05	0.0123
GYPC	2	3.19e-05	0.0123
DAK	0.5	3.19e-05	0.0123
PROCA1	0.57	3.19e-05	0.0123
MAP3K5	2.9	3.19e-05	0.0123
FZD5	0.35	3.2e-05	0.0123
ME3	0.32	3.2e-05	0.0123
1563357_at	3.11	3.2e-05	0.0123
SH3KBP1	2.93	3.21e-05	0.0124
SLC35G1	0.49	3.21e-05	0.0124
PBXIP1	0.56	3.21e-05	0.0124
C1QTNF4	0.51	3.21e-05	0.0124
RPRD2	0.57	3.22e-05	0.0124
REEP1	3.07	3.22e-05	0.0124
SDK2	0.48	3.22e-05	0.0124
226457_at	0.57	3.23e-05	0.0124
PLEKHH2	1.88	3.23e-05	0.0124
SULT1C2	2.89	3.24e-05	0.0124
RAP1GDS1	1.75	3.24e-05	0.0124
H2BFXP	0.49	3.24e-05	0.0124
SMOC1	0.41	3.26e-05	0.0125
MID1	0.53	3.26e-05	0.0125
232453_at	0.52	3.26e-05	0.0125
FAM71F1	0.29	3.27e-05	0.0125
PGM2L1	1.76	3.28e-05	0.0125
RERG	1.81	3.28e-05	0.0125
206286_s_at	2.42	3.29e-05	0.0125
PLD1	3.84	3.3e-05	0.0126
DYNC1I1	2.42	3.3e-05	0.0126
SLC19A3	4.13	3.3e-05	0.0126
WDFY3-AS2	0.48	3.31e-05	0.0126
SLC7A11	2.44	3.31e-05	0.0126
LRRC8B	0.34	3.32e-05	0.0126
LOC100506762	0.55	3.32e-05	0.0126
NBL1	0.57	3.33e-05	0.0126
SRSF5	0.59	3.33e-05	0.0126
LGALS1	1.82	3.34e-05	0.0127
SPAG9	0.49	3.35e-05	0.0127
228780_at	4.74	3.36e-05	0.0127
TNFRSF10C	1.9	3.36e-05	0.0127
FRMD3	2.25	3.36e-05	0.0127
HPGD	2.14	3.36e-05	0.0127
231262_at	0.43	3.38e-05	0.0128
C15orf17	0.55	3.38e-05	0.0128
VGLL1	2.08	3.38e-05	0.0128
LRRC8B	0.52	3.39e-05	0.0128
IRF6	2.45	3.4e-05	0.0128
206956_at	0.56	3.41e-05	0.0128
B3GNT7	1.8	3.42e-05	0.0129
HCFC2	1.96	3.43e-05	0.0129
SHANK2	1.84	3.43e-05	0.0129
ZNF827	0.51	3.43e-05	0.0129
FLJ10038	0.51	3.43e-05	0.0129
EPHA1	3.07	3.43e-05	0.0129
MTHFD1	1.92	3.44e-05	0.0129
ZNF441	0.51	3.44e-05	0.0129
EBF1	2.84	3.44e-05	0.0129
PTPRE	2.3	3.45e-05	0.0129
COMTD1	2.54	3.45e-05	0.0129
KIAA1239	4.16	3.45e-05	0.0129
SORBS1	1.92	3.45e-05	0.0129
242500_at	3.42	3.47e-05	0.013
MUDENG	0.49	3.49e-05	0.013
TSPAN11	0.49	3.49e-05	0.013
ARHGEF4	0.59	3.49e-05	0.013
YAP1	2.1	3.49e-05	0.013
AMOT	2.72	3.49e-05	0.013
SLFN5	1.91	3.49e-05	0.013
SUCLG1	1.75	3.5e-05	0.013
RPL37	0.51	3.5e-05	0.013
SLC9B2	0.41	3.5e-05	0.013
LOC645513	0.36	3.5e-05	0.013
PHLDA2	2.65	3.51e-05	0.013
CTSL1	1.77	3.52e-05	0.0131
CDC14A	0.51	3.53e-05	0.0131
STOML3	4.84	3.54e-05	0.0131
EPCAM	5.45	3.54e-05	0.0131
ID4	1.73	3.55e-05	0.0131
HLA-C	1.86	3.55e-05	0.0131
HSPA2	1.83	3.55e-05	0.0131
PHTF2	0.52	3.55e-05	0.0131
RAB11FIP4	2.1	3.56e-05	0.0131
COL11A1	1.91	3.56e-05	0.0131
SCCPDH	0.54	3.57e-05	0.0132
LAMC2	2.44	3.58e-05	0.0132
DMRTA2	0.54	3.58e-05	0.0132
MLL	0.49	3.58e-05	0.0132
OGFOD1	0.48	3.59e-05	0.0132
LAMA2	1.89	3.59e-05	0.0132
JUN	1.94	3.59e-05	0.0132
ATP5G1	1.73	3.6e-05	0.0132
KCNK10	0.38	3.61e-05	0.0132
229024_at	2.47	3.61e-05	0.0132
ING5	0.5	3.61e-05	0.0132
THAP9	0.49	3.61e-05	0.0132
TNAP	2.01	3.62e-05	0.0132
DDHD1	1.71	3.62e-05	0.0132
ADAMTS6	2.42	3.63e-05	0.0133
SLITRK4	1.97	3.64e-05	0.0133
ILDR2	0.49	3.64e-05	0.0133
NFE2L3	2.76	3.64e-05	0.0133
1570125_at	1.77	3.64e-05	0.0133
DFFA	1.93	3.66e-05	0.0133
SYNJ1	1.82	3.66e-05	0.0133
ALDH2	0.48	3.68e-05	0.0134
225799_at	2.25	3.68e-05	0.0134
CNKSR2	0.35	3.69e-05	0.0134
GPC6	0.48	3.69e-05	0.0134
CAMK2N2	1.71	3.7e-05	0.0134
1561574_at	2.06	3.7e-05	0.0134
TLE4	0.54	3.7e-05	0.0134
DCX	2.53	3.7e-05	0.0134
237006_at	2.16	3.7e-05	0.0134
DLX2	3.98	3.7e-05	0.0134
GLCCI1	0.58	3.7e-05	0.0134
MAP3K4	1.74	3.71e-05	0.0134
PLEKHF2	1.76	3.71e-05	0.0134
CUX2	0.53	3.71e-05	0.0134
FAM20C	0.56	3.71e-05	0.0134
LPHN3	0.58	3.72e-05	0.0134
ZNF618	0.58	3.72e-05	0.0134
LNX1	3.16	3.72e-05	0.0134
CYB561	1.83	3.74e-05	0.0135
ATG4A	1.77	3.74e-05	0.0135
EPHB2	0.59	3.75e-05	0.0135
SAT1	1.98	3.75e-05	0.0135
PLXNA2	2.21	3.75e-05	0.0135
ENAH	0.51	3.75e-05	0.0135
SYCE2	0.58	3.76e-05	0.0135
REXO2	1.82	3.76e-05	0.0135
MTA3	0.6	3.77e-05	0.0135
ZBTB26	0.51	3.77e-05	0.0135
BBS9	2.02	3.78e-05	0.0135
TLN2	1.83	3.79e-05	0.0135
231484_at	0.56	3.79e-05	0.0136
GABRB3	2.55	3.79e-05	0.0136
IRS1	1.89	3.8e-05	0.0136
DEM1	0.58	3.8e-05	0.0136
236617_at	1.96	3.81e-05	0.0136
TOMM40L	1.86	3.81e-05	0.0136
DNAJC12	1.77	3.82e-05	0.0136
GATAD2B	0.53	3.83e-05	0.0136
243865_x_at	0.48	3.83e-05	0.0136
LOC100131138	3.11	3.84e-05	0.0136
AHSA2	0.27	3.84e-05	0.0136
ZNF385D	0.34	3.84e-05	0.0137
PNISR	0.56	3.85e-05	0.0137
CEBPB	2.53	3.85e-05	0.0137
BMPER	5.48	3.85e-05	0.0137
TRAPPC2L	1.69	3.85e-05	0.0137
HAS2	2.59	3.86e-05	0.0137
APBB1IP	1.82	3.86e-05	0.0137
PDE4DIP	1.79	3.86e-05	0.0137
235876_at	0.41	3.87e-05	0.0137
AGXT2L1	1.82	3.87e-05	0.0137
SPTSSB	1.73	3.87e-05	0.0137
1558444_at	1.72	3.87e-05	0.0137
1556659_at	0.54	3.88e-05	0.0137
ANXA3	2.76	3.89e-05	0.0137
TEPP	2.24	3.89e-05	0.0137
FOXK1	0.56	3.89e-05	0.0137
CSF2RA	1.91	3.9e-05	0.0137
FZD3	0.45	3.91e-05	0.0138
SGMS2	2.3	3.91e-05	0.0138
SOX4	0.59	3.93e-05	0.0138
HLA-DQB1	2.58	3.94e-05	0.0138
FLJ35934	0.36	3.94e-05	0.0138
ADRB2	2.35	3.94e-05	0.0138
LPGAT1	1.85	3.94e-05	0.0138
236723_at	0.48	3.97e-05	0.0139
ST8SIA4	3.02	3.97e-05	0.0139
PPP1R3E	0.4	3.97e-05	0.0139
NRG1	0.46	3.97e-05	0.0139
ASAH2B	0.47	3.98e-05	0.0139
SLFN13	2.42	3.98e-05	0.0139
CENPV	0.49	3.99e-05	0.0139
MYO3B	0.55	3.99e-05	0.0139
FBXL16	2.2	3.99e-05	0.0139
HMOX2	1.74	4e-05	0.014
UGT3A1	1.94	4.02e-05	0.014
SYTL2	0.53	4.02e-05	0.014
CHD2	0.49	4.02e-05	0.014
SYT4	1.77	4.02e-05	0.014
C17orf96	1.79	4.03e-05	0.014
EEF1A2	1.94	4.03e-05	0.014
KIAA1644	0.52	4.04e-05	0.014
MYEF2	0.58	4.06e-05	0.0141
KCNK10	0.5	4.06e-05	0.0141
NPR3	6.16	4.09e-05	0.0142
B2M	1.91	4.1e-05	0.0142
222350_at	0.47	4.11e-05	0.0142
HPGD	3.75	4.11e-05	0.0142
EIF5A	1.81	4.11e-05	0.0142
ZNF253	0.59	4.12e-05	0.0143
SEPT6	2.27	4.12e-05	0.0143
FLJ13197	0.55	4.12e-05	0.0143
HLA-F	1.74	4.13e-05	0.0143
LOC653602	0.46	4.13e-05	0.0143
AK2	1.72	4.14e-05	0.0143
CLDN23	2.03	4.14e-05	0.0143
PTX3	0.51	4.14e-05	0.0143
DLX4	3.48	4.15e-05	0.0143
TTC23	0.54	4.15e-05	0.0143
GLCCI1	0.58	4.15e-05	0.0143
GNG4	1.89	4.16e-05	0.0143
DENND2A	0.5	4.16e-05	0.0143
CHI3L1	0.48	4.17e-05	0.0143
RTN1	0.45	4.17e-05	0.0143
AKR1B1	1.69	4.17e-05	0.0143
ARHGEF40	0.45	4.17e-05	0.0143
FST	0.51	4.18e-05	0.0143
EFNA2	0.48	4.18e-05	0.0143
KLHDC8A	0.49	4.18e-05	0.0143
GPM6B	1.8	4.19e-05	0.0143
CHCHD4	1.86	4.2e-05	0.0144
FAM162A	1.9	4.2e-05	0.0144
SCUBE3	0.56	4.2e-05	0.0144
CXXC5	1.94	4.21e-05	0.0144
C1orf187	1.95	4.22e-05	0.0144
ZFHX4	0.4	4.22e-05	0.0144
FN1	2.18	4.22e-05	0.0144
MAGI2	2.07	4.23e-05	0.0144
ACTN3	0.56	4.23e-05	0.0144
PABPC4L	1.78	4.23e-05	0.0144
FAM162A	1.89	4.24e-05	0.0144
DPY19L2	1.86	4.25e-05	0.0145
216568_x_at	2.02	4.26e-05	0.0145
N4BP2L2-IT1	1.72	4.27e-05	0.0145
IDH3A	1.81	4.27e-05	0.0145
HAS2	3.81	4.28e-05	0.0145
222288_at	2.67	4.28e-05	0.0145
SEMA3A	0.56	4.29e-05	0.0145
CDCA7L	1.98	4.29e-05	0.0145
240865_at	2.5	4.29e-05	0.0145
241982_at	0.51	4.3e-05	0.0146
GTF2IRD2	0.58	4.31e-05	0.0146
SPAG9	0.49	4.33e-05	0.0146
GBX2	2.08	4.33e-05	0.0146
SYNE1	2.58	4.33e-05	0.0146
TLE4	0.59	4.34e-05	0.0146
SNCA	1.8	4.35e-05	0.0147
PLCG2	1.7	4.35e-05	0.0147
LUC7L	0.44	4.35e-05	0.0147
EFS	0.55	4.35e-05	0.0147
CYP4V2	0.57	4.36e-05	0.0147
SEPT6	2.13	4.37e-05	0.0147
C22orf39	0.54	4.38e-05	0.0147
C11orf87	1.96	4.4e-05	0.0148
ETV5	0.43	4.41e-05	0.0148
DKK3	2.15	4.44e-05	0.0149
H2BFXP	0.55	4.44e-05	0.0149
PPP1R17	0.48	4.44e-05	0.0149
PCOLCE	1.8	4.45e-05	0.0149
FARSB	1.71	4.46e-05	0.0149
236692_at	2.24	4.46e-05	0.0149
SORD	0.54	4.47e-05	0.015
MBD2	3.58	4.47e-05	0.015
ETV5	0.4	4.48e-05	0.015
KIAA1598	2.02	4.48e-05	0.015
ZNF853	0.55	4.49e-05	0.015
FPGT	1.71	4.49e-05	0.015
TMEM125	2.02	4.5e-05	0.015
236750_at	2.05	4.5e-05	0.015
CAMK2N1	0.54	4.5e-05	0.015
DIDO1	0.54	4.51e-05	0.015
TASP1	1.67	4.51e-05	0.015
LOC100128191	0.53	4.52e-05	0.015
NANOG	2.33	4.52e-05	0.015
C7orf23	1.72	4.52e-05	0.015
UNC119	0.6	4.52e-05	0.015
NRG1	0.48	4.52e-05	0.015
KIAA1462	3.12	4.52e-05	0.015
NOP16	1.75	4.53e-05	0.015
SMYD2	1.71	4.53e-05	0.015
ZNF280B	0.56	4.53e-05	0.015
233944_at	2.62	4.55e-05	0.0151
ENOX1	2.42	4.55e-05	0.0151
C2orf18	1.77	4.56e-05	0.0151
POLD3	1.75	4.56e-05	0.0151
MINA	2.02	4.57e-05	0.0151
CASQ2	2.08	4.57e-05	0.0151
SDSL	0.59	4.57e-05	0.0151
ADA	0.59	4.57e-05	0.0151
MOXD1	1.91	4.58e-05	0.0151
SLC10A7	1.9	4.59e-05	0.0151
USP25	1.95	4.59e-05	0.0151
SCARA3	0.33	4.6e-05	0.0151
GK5	0.5	4.6e-05	0.0151
243994_at	1.89	4.61e-05	0.0151
230809_at	0.43	4.62e-05	0.0152
PDK1	2.07	4.62e-05	0.0152
SNX33	0.6	4.63e-05	0.0152
PDE7A	0.59	4.64e-05	0.0152
GYG1	1.71	4.64e-05	0.0152
PHIP	0.55	4.64e-05	0.0152
KIF26A	0.54	4.66e-05	0.0152
SLC16A4	3.3	4.66e-05	0.0152
ID2	1.68	4.66e-05	0.0152
C1orf187	1.68	4.66e-05	0.0152
SALL1	0.6	4.67e-05	0.0152
GALNT2	1.74	4.67e-05	0.0152
EAF2	1.77	4.67e-05	0.0152
RELL1	1.87	4.67e-05	0.0152
IGF1R	2.02	4.67e-05	0.0152
GCH1	1.88	4.7e-05	0.0153
ARAP2	0.54	4.71e-05	0.0153
CSRP1	1.87	4.71e-05	0.0154
ST6GALNAC5	0.41	4.73e-05	0.0154
238191_at	0.58	4.74e-05	0.0154
CHSY1	1.9	4.75e-05	0.0155
FRMD5	0.46	4.76e-05	0.0155
MXRA5	2.19	4.76e-05	0.0155
THAP2	0.41	4.77e-05	0.0155
CD302	2.89	4.78e-05	0.0155
MCOLN3	3.76	4.79e-05	0.0155
KIF13A	0.55	4.79e-05	0.0155
BBS9	1.91	4.82e-05	0.0156
SOX4	0.57	4.83e-05	0.0157
242518_at	0.39	4.84e-05	0.0157
ADNP	0.6	4.85e-05	0.0157
BAZ1A	1.92	4.85e-05	0.0157
TLK2	0.6	4.85e-05	0.0157
PALM3	1.83	4.85e-05	0.0157
GPX3	1.84	4.86e-05	0.0157
238252_at	0.58	4.86e-05	0.0157
NMNAT2	2.87	4.86e-05	0.0157
241772_at	1.82	4.87e-05	0.0157
213403_at	0.59	4.87e-05	0.0157
GABRB2	1.99	4.87e-05	0.0157
TESC	2.18	4.87e-05	0.0157
KIAA1377	1.86	4.88e-05	0.0157
FMO1	3.35	4.89e-05	0.0157
241008_at	1.69	4.89e-05	0.0157
228750_at	2.44	4.9e-05	0.0157
MID1IP1	2.2	4.9e-05	0.0157
WSCD1	0.56	4.91e-05	0.0157
ARMC4	0.45	4.91e-05	0.0157
ZNF436	0.53	4.91e-05	0.0157
THAP9	0.4	4.93e-05	0.0158
MYO5C	1.75	4.94e-05	0.0158
RBM4	0.46	4.95e-05	0.0158
228216_at	0.54	4.96e-05	0.0159
GTF2H5	0.51	4.96e-05	0.0159
230333_at	2.68	4.97e-05	0.0159
ITPR3	2.09	4.98e-05	0.0159
ITPR1	2.33	4.98e-05	0.0159
ELF3	2.12	4.98e-05	0.0159
GJB2	2.14	4.98e-05	0.0159
239561_at	2.34	4.99e-05	0.0159
ERVMER34-1	2.09	4.99e-05	0.0159
SLC6A16	0.5	5e-05	0.0159
ARAP3	0.58	5.01e-05	0.016
EPHB2	0.58	5.02e-05	0.016
1562389_at	2.35	5.02e-05	0.016
RDH10	1.92	5.03e-05	0.016
LOC646576	2.42	5.03e-05	0.016
1558529_s_at	1.74	5.04e-05	0.016
233113_at	0.59	5.04e-05	0.016
MSI2	0.55	5.04e-05	0.016
MYO1E	1.69	5.07e-05	0.0161
MBNL1	2.08	5.07e-05	0.0161
UBL3	1.77	5.08e-05	0.0161
AKR1C1	2.04	5.08e-05	0.0161
PLEKHA3	0.53	5.1e-05	0.0161
BCL11A	2.85	5.1e-05	0.0161
RAB3C	3.69	5.1e-05	0.0161
MAL2	2.54	5.1e-05	0.0161
LOC344595	1.89	5.11e-05	0.0161
LOC285835	1.79	5.12e-05	0.0162
RPS15A	0.58	5.14e-05	0.0162
MPRIP	1.65	5.14e-05	0.0162
SGCB	0.48	5.14e-05	0.0162
CEP70	0.53	5.15e-05	0.0162
GFOD1	1.72	5.17e-05	0.0163
SERPINI1	1.77	5.17e-05	0.0163
TSPAN18	0.6	5.17e-05	0.0163
SCGB3A2	3.9	5.18e-05	0.0163
[truncated: 1,699 more rows]

## Sheet: Suppl. Table 1 - Sheet 10
Supplementary Table T1	UKN1		MeHg solvent control (0.0015% EtOH)
Probe sets / Gene names	Fold change	p Value	adjusted p Value
AFFX-BioB-M_at	7.97	2.57e-12	1.53e-06
AFFX-r2-Ec-bioB-M_at	8.29	4.86e-12	1.53e-06
AFFX-BioB-5_at	5.89	2.12e-11	4.06e-06
AFFX-BioB-3_at	5.86	2.78e-11	4.06e-06
AFFX-r2-Ec-bioB-3_at	6.25	3.23e-11	4.06e-06
AFFX-r2-Ec-bioB-5_at	6.48	6.78e-11	7.09e-06
RIT1	0.46	1.28e-07	0.0115
AFFX-DapX-M_at	0.55	1.76e-07	0.0139
AFFX-r2-Bs-dap-M_at	0.54	5.28e-07	0.0369

[truncated: 2 more sheets: Suppl. Table 1 - Sheet 11, Suppl. Table 2 - Sheet 12]
